# Supplementary material for: Spatial Landscape of Malignant Pleural and Peritoneal Mesothelioma Tumor Immune Microenvironments
Source: Cancer Res Commun. 2024 Aug 16;4(8):2133–46. doi: 10.1158/2767-9764.CRC-23-0524 (PMC11328914; doi:10.1158/2767-9764.CRC-23-0524)
Supplement: Supplementary Table 2 — Clinical features, cell count, tumor percentage, and density associated with each core, including marker percentage, density and intensity for each core. [file crc-23-0524_supplementary_table_2_suppst2.xlsx]

## Sheet: Supplementary Table 2
Supplementary Table 2: Clinical features, cell count, tumor percentage, and density associated with each core, including marker percentage, density and intensity for each core.
Core ID	Core feature							Marker percentage (%)													Marker density (cells/mm2)													Marker intensity
	MVB	Casetype	Subtype	Panel 1 cell count	Panel 2 cell count	Tumor percent(%)	Tumor density(cells/mm2)	BAP1	NF2	MTAP	LAG3	CD11c	CD56	CK	CD8	CD4	CD20	CD68	FOXP3	Unidentified	BAP1	NF2	MTAP	LAG3	CD11c	CD56	CK	CD8	CD4	CD20	CD68	FOXP3	Unidentified	BAP1	NF2	MTAP	LAG3	CD11c	CD56	CK	CD8	CD4	CD20	CD68	FOXP3
071922 Immunopheno Motif ck #01 Meso TMA 4_Scan1_Core[1,10,B]_[7883,51562]	mvb1066	Pleural	epithelial or epithelioid	2139	2203	0.000467508	2.82143	0.0649115	0.326827	0.380844	0.177939	0.0317749	0.0136178	0.0271155	0.115475	0.187938	0	0.119215	0.00187003	0.548387	397.222	2000	2330.56	1088.89	194.444	83.3333	163.643	696.893	1134.21	0	719.464	11.2857	3309.54	1.49659	1.79656	5.38113	1.41177	1.97124	0.232211	0.140905	0.978963	1.02887	0.0170122	0.356471	0.00276952
071922 Immunopheno Motif ck #01 Meso TMA 4_Scan1_Core[1,10,C]_[9194,51602]	mvb1066	Pleural	epithelial or epithelioid	2184	2286	0.00595238	37.0812	0.0651794	0.303587	0.483815	0.260717	0.00568679	0.011811	0.0453297	0.13141	0.0691392	0	0.0943223	0.000457875	0.659341	413.889	1927.78	3072.22	1655.56	36.1111	75	282.387	818.638	430.712	0	587.594	2.8524	4107.45	1.66648	1.84429	6.77293	2.53313	1.74361	0.281817	0.216502	0.967973	0.578655	0.0153054	0.35943	0.00231364
071922 Immunopheno Motif ck #01 Meso TMA 4_Scan1_Core[1,10,F]_[13126,51324]	mvb1065	Pleural	epithelial or epithelioid	2520	2416	0.0186508	147.289	0.0972682	0.329884	0.495861	0.000827815	0.0115894	0.0198675	0.0277778	0.311111	0.00357143	0	0.00634921	0.000396825	0.650794	652.778	2213.89	3327.78	5.55556	77.7778	133.333	219.366	2456.9	28.2042	0	50.1408	3.1338	5139.43	1.40925	2.17576	8.56743	0.303614	1.93981	0.516334	0.320999	2.11602	0.128795	0.00487381	0.0485913	0.00207857
071922 Immunopheno Motif ck #01 Meso TMA 4_Scan1_Core[1,10,G]_[14476,51205]	mvb1065	Pleural	epithelial or epithelioid	2150	2187	0.0483721	420.832	0.128487	0.092364	0.367627	0.00228624	0.00685871	0.0502972	0.00837209	0.668372	0	0	0.0223256	0	0.30093	780.556	561.111	2233.33	13.8889	41.6667	305.556	72.8362	5814.76	0	0	194.23	0	2618.06	1.3517	1.41635	7.0252	0.452019	2.10576	0.531717	0.287473	2.47841	0.0212549	0.00421302	0.117999	0.0013986
071922 Immunopheno Motif ck #01 Meso TMA 4_Scan1_Core[1,10,H]_[16264,51364]	mvb1064	Pleural	epithelial or epithelioid	537	465	0.191806	729.356	0.316129	0.870968	0.815054	0.00430108	0.0817204	0.0365591	0.134078	0.35568	0.0689013	0.0018622	0.126629	0.00931099	0.303538	408.333	1125	1052.78	5.55556	105.556	47.2222	509.841	1352.5	262.002	7.08113	481.517	35.4056	1154.22	2.70305	4.953	12.3713	0.45149	2.52985	0.940682	1.02901	1.82773	0.843596	0.0646909	0.319765	0.00574488
071922 Immunopheno Motif ck #01 Meso TMA 4_Scan1_Core[1,10,I]_[17137,51364]	mvb1064	Pleural	epithelial or epithelioid	997	1198	0.160481	804.842	0.116861	0.583472	0.671119	0.0033389	0.34975	0.00834725	0.0661986	0.828485	0.0220662	0	0.0391174	0.00100301	0.0431294	388.889	1941.67	2233.33	11.1111	1163.89	27.7778	331.997	4155	110.666	0	196.18	5.03026	216.301	1.60527	2.88664	9.37246	0.31056	3.32673	0.644954	1.13462	3.34459	0.253843	0.027337	0.0923039	0.00256369
071922 Immunopheno Motif ck #01 Meso TMA 4_Scan1_Core[1,10,J]_[18845,51840]	mvb1064	Pleural	epithelial or epithelioid	586	649	0.387372	1954.84	0.126348	0.807396	0.8151	0.0200308	0.497689	0.0338983	0.0870307	0.832765	0.0494881	0	0.00511945	0.00170648	0.0238908	227.778	1455.56	1469.44	36.1111	897.222	61.1111	439.193	4202.47	249.737	0	25.8349	8.61162	120.563	1.94696	3.67278	12.1869	0.458438	3.56719	0.829773	1.52034	3.46502	0.516875	0.0376877	0.0402167	0.00204608
071922 Immunopheno Motif ck #01 Meso TMA 4_Scan1_Core[1,11,B]_[7843,52833]	mvb1068	Pleural	sarcomatoid	1971	2060	0	0	0.0470874	0.313107	0.315534	0.0398058	0.00533981	0.0194175	0.0771182	0.0832065	0.32623	0.00152207	0.0365297	0.00202943	0.473364	269.444	1791.67	1805.56	227.778	30.5556	111.111	423.009	456.405	1789.44	8.34886	200.373	11.1318	2596.5	1.52102	1.50099	5.16413	0.346779	1.36313	0.272388	0.290054	0.927535	1.49018	0.0247281	0.221571	0.00390665
071922 Immunopheno Motif ck #01 Meso TMA 4_Scan1_Core[1,11,C]_[9512,52833]	mvb1068	Pleural	sarcomatoid	1858	1975	0	0	0.0617722	0.187342	0.376709	0.0293671	0.0202532	0.0106329	0.0306781	0.0780409	0.229817	0	0.0279871	0	0.633477	338.889	1027.78	2066.67	161.111	111.111	58.3333	168.842	429.51	1264.83	0	154.031	0	3486.44	1.50139	1.18677	5.58625	0.293216	1.71493	0.308508	0.137942	1.18646	1.3343	0.0156378	0.148138	0.00276319
071922 Immunopheno Motif ck #01 Meso TMA 4_Scan1_Core[1,11,D]_[10504,52516]	mvb1068	Pleural	sarcomatoid	2440	2245	0.000819672	5.86339	0.0552339	0.0699332	0.342984	0.0209354	0.0231626	0.0182628	0.0364754	0.102049	0.204098	0	0.00409836	0	0.653279	344.444	436.111	2138.89	130.556	144.444	113.889	260.921	729.992	1459.98	0	29.3169	0	4673.12	1.41589	1.07919	5.84068	0.256803	1.6736	0.310598	0.154217	1.17431	1.20131	0.0118779	0.0628988	0.00210328
071922 Immunopheno Motif ck #01 Meso TMA 4_Scan1_Core[1,11,E]_[11855,52913]	mvb1069	Pleural	epithelial or epithelioid	3066	3365	0.0228311	229.039	0.15364	0.146508	0.243982	0.0282318	0.00950966	0.0323923	0.000978474	0.938356	0.00521853	0.0508806	0.00130463	0.000652316	0.00260926	1436.11	1369.44	2280.56	263.889	88.8889	302.778	9.81597	9413.52	52.3519	510.431	13.088	6.54398	26.1759	1.65526	1.29871	5.98993	0.769198	3.1838	0.555951	0.192897	3.82076	0.199876	0.287699	0.0241595	0.000729615
071922 Immunopheno Motif ck #01 Meso TMA 4_Scan1_Core[1,11,F]_[13444,52794]	mvb1069	Pleural	epithelial or epithelioid	3780	3415	0.0026455	26.5395	0.212884	0.0333821	0.33265	0.0415813	0.0105417	0.102196	0.00529101	0.969312	0.0037037	0.00026455	0	0.0010582	0.0203704	2019.44	316.667	3155.56	394.444	100	969.444	53.079	9724.07	37.1553	2.65395	0	10.6158	204.354	1.61126	0.621267	4.08813	0.871346	2.6913	0.789851	0.298738	3.49343	0.120547	0.00645688	0.00813862	0.000560317
071922 Immunopheno Motif ck #01 Meso TMA 4_Scan1_Core[1,11,G]_[14714,52436]	mvb1069	Pleural	epithelial or epithelioid	3963	4365	0.0204391	210.232	0.166323	0.0918671	0.241466	0.04811	0.0171821	0.114089	0.00252334	0.904618	0.0312894	0.0537472	0	0.00126167	0.00656069	2016.67	1113.89	2927.78	583.333	208.333	1383.33	25.9545	9304.7	321.836	552.832	0	12.9773	67.4818	1.73108	0.850961	4.41502	0.993258	2.56664	0.893449	0.208034	2.98913	0.342354	0.232241	0.00471209	0.000733283
071922 Immunopheno Motif ck #01 Meso TMA 4_Scan1_Core[1,11,H]_[15747,52516]	mvb1069	Pleural	epithelial or epithelioid	619	663	0.085622	189.369	0.319759	0.196078	0.660633	0.00301659	0.101056	0.0542986	0.085622	0.200323	0.0969305	0	0.00323102	0.00646204	0.607431	588.889	361.111	1216.67	5.55556	186.111	100	189.369	443.053	214.38	0	7.14601	14.292	1343.45	2.73445	1.59259	9.83246	0.377621	1.76435	0.607341	0.600567	1.54853	0.812525	0.0463926	0.0148772	0.00311793
071922 Immunopheno Motif ck #01 Meso TMA 4_Scan1_Core[1,11,I]_[17098,52516]	mvb1069	Pleural	epithelial or epithelioid	1805	1882	0.250416	1789.06	0.0791711	0.585547	0.364506	0.00797024	0.0860786	0.0414453	0.166759	0.522992	0.12687	0.0554017	0.00775623	0.00277008	0.117452	413.889	3061.11	1905.56	41.6667	450	216.667	1191.39	3736.45	906.406	395.811	55.4135	19.7905	839.118	1.69986	3.09328	9.04302	0.360341	2.90761	0.563866	1.0412	2.46421	1.07793	0.214582	0.0602465	0.00274515
071922 Immunopheno Motif ck #01 Meso TMA 4_Scan1_Core[1,12,B]_[7963,54224]	mvb1071	Pleural	epithelial or epithelioid	897	1149	0	0	0.13577	0.301131	0.503046	0	0.181897	0.0130548	0.0178372	0.782609	0.0167224	0	0.0356745	0	0.147157	433.333	961.111	1605.56	0	580.556	41.6667	84.4743	3706.31	79.1946	0	168.949	0	696.913	1.55239	1.88352	7.8266	0.202961	3.32828	0.3036	0.110574	2.53794	0.329227	0.0252564	0.130312	0.00234225
071922 Immunopheno Motif ck #01 Meso TMA 4_Scan1_Core[1,12,D]_[10504,53747]	mvb1071	Pleural	epithelial or epithelioid	539	748	0.0148423	61.8012	0.169786	0.463904	0.640374	0	0.147059	0.0494652	0.0278293	0.816327	0.0834879	0	0.00556586	0.00185529	0.0649351	352.778	963.889	1330.56	0	305.556	102.778	115.877	3399.06	347.632	0	23.1754	7.72515	270.38	2.06073	2.43012	9.25604	0.226397	3.40507	0.498774	0.222529	2.87965	0.674523	0.0403933	0.0410779	0.00303711
071922 Immunopheno Motif ck #01 Meso TMA 4_Scan1_Core[1,12,E]_[12093,54184]	mvb1071	Pleural	epithelial or epithelioid	3213	2980	0.145969	1374.17	0.218121	0.811074	0.284899	0	0.912752	0.517785	0.37037	0.542172	0.000311236	0	0.0043573	0.000622471	0.0821662	1805.56	6713.89	2358.33	0	7555.56	4286.11	3486.71	5104.07	2.93001	0	41.0201	5.86002	773.522	2.34074	3.45018	5.15328	0.22262	1.22862	0.440563	1.75307	1.03462	0.0224715	0.0308855	0.0217211	0.00301338
071922 Immunopheno Motif ck #01 Meso TMA 4_Scan1_Core[1,12,F]_[13404,53787]	mvb1071	Pleural	epithelial or epithelioid	2886	2650	0.135135	1241.8	0.209434	0.684151	0.373208	0.00301887	0.135472	0.0411321	0.483021	0.228344	0.000693001	0	0.014553	0.000693001	0.272696	1541.67	5036.11	2747.22	22.2222	997.222	302.778	4438.63	2098.32	6.36819	0	133.732	6.36819	2505.88	2.28995	2.93451	5.18147	0.287181	1.55749	0.498501	1.24497	1.56883	0.0281805	0.0172512	0.0528115	0.00202945
071922 Immunopheno Motif ck #01 Meso TMA 4_Scan1_Core[1,12,G]_[14357,53747]	mvb1071	Pleural	epithelial or epithelioid	2997	3042	0.0660661	652.891	0.165023	0.386917	0.302433	0.00230112	0.494083	0.0930309	0.36303	0.238572	0.000333667	0	0.0363697	0.000333667	0.361361	1394.44	3269.44	2555.56	19.4444	4175	786.111	3587.6	2357.66	3.29743	0	359.42	3.29743	3571.11	1.54471	1.89476	4.14785	0.347319	1.50992	0.454338	0.909133	1.5264	0.0133634	0.0126033	0.098311	0.00137504
071922 Immunopheno Motif ck #01 Meso TMA 4_Scan1_Core[1,12,H]_[16065,53946]	mvb1070	Pleural	biphasic	1855	1807	0.215633	1216.64	0.100166	0.15772	0.44383	0.0243498	0.179856	0.0597676	0.225337	0.118598	0.0134771	0	0.134232	0	0.508356	502.778	791.667	2227.78	122.222	902.778	300	1271.39	669.152	76.04	0	757.358	0	2868.23	1.6864	1.45027	6.52777	0.301363	1.54831	0.452436	1.02826	1.12198	0.36472	0.0124803	0.620132	0.00195687
071922 Immunopheno Motif ck #01 Meso TMA 4_Scan1_Core[1,12,I]_[17098,54065]	mvb1070	Pleural	biphasic	1605	1616	0.336449	1670.63	0.0971535	0.267327	0.517946	0.0148515	0.152847	0.0625	0.325234	0.0847352	0.0342679	0	0.123364	0.00124611	0.431153	436.111	1200	2325	66.6667	686.111	280.556	1614.94	420.751	170.157	0	612.564	6.18751	2140.88	1.89158	1.89823	7.37052	0.266036	1.60109	0.598475	1.69376	1.20618	0.603339	0.0247707	0.468268	0.00354829
071922 Immunopheno Motif ck #01 Meso TMA 4_Scan1_Core[1,13,B]_[7872,55297]	mvb1072	Pleural	epithelial or epithelioid	1342	1480	0.00745156	55.3863	0.0912162	0.682432	0.113514	0	0.0506757	0.0175676	0.0342772	0.127422	0.193741	0.54918	0.000745156	0.0529061	0.0417288	375	2805.56	466.667	0	208.333	72.2222	254.777	947.106	1440.04	4081.97	5.53863	393.243	310.163	2.22603	2.8283	7.36494	0.199103	1.50963	0.335175	0.0949821	2.08856	2.1648	1.34923	0.0152675	0.00898361
071922 Immunopheno Motif ck #01 Meso TMA 4_Scan1_Core[1,13,C]_[9472,55018]	mvb1072	Pleural	epithelial or epithelioid	332	328	0.0451807	71.4752	0.408537	0.545732	0.817073	0	0.0762195	0.0487805	0.0542169	0.108434	0.0120482	0	0.105422	0.00903614	0.710843	372.222	497.222	744.444	0	69.4444	44.4444	85.7703	171.541	19.0601	0	166.776	14.295	1124.54	2.77181	2.95159	10.3195	0.299067	2.00331	0.666088	0.668937	1.03791	0.299642	0.0545843	0.250599	0.00741566
071922 Immunopheno Motif ck #01 Meso TMA 4_Scan1_Core[1,13,D]_[10703,55058]	mvb1072	Pleural	epithelial or epithelioid	378	398	0.031746	86.3561	0.41206	0.39196	0.711055	0	0.334171	0.173367	0.00793651	0.574074	0.0132275	0	0.0291005	0.010582	0.365079	455.556	433.333	786.111	0	369.444	191.667	21.589	1561.61	35.9817	0	79.1598	28.7854	993.095	3.20082	2.36387	8.93353	0.264038	2.2191	0.700445	0.500849	2.20498	0.250796	0.0504762	0.159638	0.00490741
071922 Immunopheno Motif ck #01 Meso TMA 4_Scan1_Core[1,13,E]_[11815,55494]	mvb1072	Pleural	epithelial or epithelioid	990	1001	0	0	0.0789211	0.192807	0.443556	0	0.321678	0.012987	0.00909091	0.912121	0.0171717	0	0.0020202	0	0.059596	219.444	536.111	1233.33	0	894.444	36.1111	42.3905	4253.18	80.071	0	9.42012	0	277.893	1.31018	1.62062	7.96838	0.214565	2.19922	0.371647	0.137899	2.94894	0.184627	0.0140586	0.0100869	0.000936364
071922 Immunopheno Motif ck #01 Meso TMA 4_Scan1_Core[1,13,F]_[13404,55137]	mvb1072	Pleural	epithelial or epithelioid	1275	1206	0	0	0.0538972	0.140962	0.353234	0.00248756	0.252073	0.00165837	0.00392157	0.927843	0.0141176	0.00156863	0.000784314	0	0.0517647	180.556	472.222	1183.33	8.33333	844.444	5.55556	19.1524	4531.47	68.9488	7.66098	3.83049	0	252.812	1.21437	1.23472	6.80089	0.203167	2.51873	0.297502	0.0838353	3.13764	0.14906	0.0091851	0.00812784	0.000883137
071922 Immunopheno Motif ck #01 Meso TMA 4_Scan1_Core[1,13,G]_[14357,55216]	mvb1072	Pleural	epithelial or epithelioid	1936	1936	0.156508	1071.11	0.135331	0.0599174	0.188017	0.00154959	0.258781	0.0253099	0.106405	0.768595	0.0268595	0.00103306	0.000516529	0	0.0965909	727.778	322.222	1011.11	8.33333	1391.67	136.111	728.214	5260.11	183.821	7.07004	3.53502	0	661.049	2.19851	0.918502	5.03638	0.226848	3.06096	0.410966	0.575515	3.76031	0.284405	0.0105207	0.0127531	0.000951446
071922 Immunopheno Motif ck #01 Meso TMA 4_Scan1_Core[1,13,H]_[15707,55256]	mvb1073	Pleural	epithelial or epithelioid	2933	2843	0.0412547	305.645	0.0200492	0.00668308	0.192754	0.000703482	0.699965	0.0214562	0.013297	0.945789	0.00204569	0	0.00204569	0.000340948	0.0364814	158.333	52.7778	1522.22	5.55556	5527.78	169.444	98.5138	7007.11	15.156	0	15.156	2.526	270.281	0.861356	0.443481	4.44232	0.13819	1.56384	0.207302	0.503696	1.94091	0.057165	0.00281043	0.0213208	0.000769519
071922 Immunopheno Motif ck #01 Meso TMA 4_Scan1_Core[1,13,I]_[17296,55614]	mvb1073	Pleural	epithelial or epithelioid	1731	1690	0.0756788	369.647	0.039645	0.00118343	0.201183	0.000591716	0.371598	0.0147929	0.0311958	0.844598	0.000577701	0	0.0011554	0.000577701	0.121895	186.111	5.55556	944.444	2.77778	1744.44	69.4444	152.373	4125.37	2.82173	0	5.64346	2.82173	595.385	0.982598	0.401391	4.66328	0.13921	1.90068	0.278327	0.47741	2.47799	0.0388538	0.00405893	0.027145	0.000570191
071922 Immunopheno Motif ck #01 Meso TMA 4_Scan1_Core[1,14,D]_[10743,56646]	mvb1076	Pleural	epithelial or epithelioid	787	901	0	0	0.109878	0.512764	0.432852	0	0.217536	0.0288568	0.064803	0.766201	0.0228717	0	0.00127065	0	0.144854	275	1283.33	1083.33	0	544.444	72.2222	311.793	3686.49	110.044	0	6.11358	0	696.948	1.56785	2.21704	7.17255	0.153509	2.50974	0.373218	0.338365	2.38951	0.275149	0.020878	0.00906734	0.00160864
071922 Immunopheno Motif ck #01 Meso TMA 4_Scan1_Core[1,14,F]_[12967,56448]	mvb1074	Pleural	epithelial or epithelioid	974	1242	0	0	0.122383	0.312399	0.309984	0.00724638	0.273752	0.0386473	0.00205339	0.63347	0.14271	0	0.0852156	0.00102669	0.135524	422.222	1077.78	1069.44	25	944.444	133.333	9.08225	2801.87	631.216	0	376.913	4.54112	599.428	1.43741	2.13459	6.14626	0.265286	3.71758	0.37301	0.0941191	2.10559	1.02955	0.0107238	0.442495	0.00102669
071922 Immunopheno Motif ck #01 Meso TMA 4_Scan1_Core[1,14,G]_[14675,56527]	mvb1074	Pleural	epithelial or epithelioid	1177	1297	0.0280374	134.82	0.120278	0.487278	0.321511	0.00539707	0.414032	0.0986893	0.0237893	0.591334	0.15463	0	0.121495	0.00169924	0.107052	433.333	1755.56	1158.33	19.4444	1491.67	355.556	114.393	2843.49	743.555	0	584.222	8.17094	514.769	1.47009	2.93897	6.48797	0.300573	4.07622	0.492702	0.346896	2.29821	1.32227	0.0131342	0.612924	0.00181818
071922 Immunopheno Motif ck #01 Meso TMA 4_Scan1_Core[1,14,H]_[15946,56924]	mvb1073	Pleural	epithelial or epithelioid	3016	2824	0	0	0.0141643	0.0155807	0.142705	0	0.505666	0.00672805	0.000994695	0.986406	0.000994695	0	0.000331565	0	0.0112732	111.111	122.222	1119.44	0	3966.67	52.7778	7.47232	7410.05	7.47232	0	2.49077	0	84.6863	0.552693	0.626096	4.05637	0.105449	3.97493	0.224187	0.0568919	4.24795	0.0547314	0.00240086	0.0103879	0.000345491
071922 Immunopheno Motif ck #01 Meso TMA 4_Scan1_Core[1,14,I]_[17098,56646]	mvb1073	Pleural	epithelial or epithelioid	3397	3032	0	0	0.00494723	0.00131926	0.0412269	0	0.551781	0.00197889	0	0.992935	0.00176626	0	0.000294377	0	0.00500442	41.6667	11.1111	347.222	0	4647.22	16.6667	0	8204.42	14.5943	0	2.43238	0	41.3504	0.350942	0.307843	2.84745	0.0527972	4.19054	0.178149	0.03295	4.67778	0.0420333	0.00103797	0.00599529	0.000215779
071922 Immunopheno Motif ck #01 Meso TMA 4_Scan1_Core[1,14,J]_[18488,56527]	mvb1073	Pleural	epithelial or epithelioid	3086	2833	0	0	0.00670667	0.00388281	0.0783622	0	0.541475	0.00423579	0	0.990603	0.00129618	0	0.000324044	0	0.00777706	52.7778	30.5556	616.667	0	4261.11	33.3333	0	7439.64	9.73456	0	2.43364	0	58.4073	0.435164	0.435128	3.2652	0.0871433	3.90568	0.245234	0.0378354	4.57225	0.0545156	0.001128	0.00833215	0.000140959
071922 Immunopheno Motif ck #01 Meso TMA 4_Scan1_Core[1,2,B]_[8638,41077]	mvb1013	Pleural	epithelial or epithelioid	2296	2239	0.65331	4107.71	0.0294774	0.181778	0.42519	0.00982582	0.190264	0.012059	0.470383	0.211672	0.00391986	0	0.185976	0	0.128049	183.333	1130.56	2644.44	61.1111	1183.33	75	2957.55	1330.9	24.6463	0	1169.33	0	805.112	1.62259	1.98698	6.71528	0.230806	3.64689	0.266851	1.60651	1.39603	0.137279	0.0165706	0.463067	0.000898955
071922 Immunopheno Motif ck #01 Meso TMA 4_Scan1_Core[1,2,C]_[9551,41434]	mvb1013	Pleural	epithelial or epithelioid	578	490	0.403114	2390.51	0.163265	0.022449	0.502041	0.0102041	0.0673469	0.0183673	0.178201	0.679931	0.0190311	0.00346021	0.0449827	0.0017301	0.0726644	222.222	30.5556	683.333	13.8889	91.6667	25	1056.75	4032.06	112.857	20.5194	266.752	10.2597	430.908	2.53545	0.585406	8.40804	0.281688	1.77435	0.395786	1.77624	2.21704	0.285561	0.0340381	0.144625	0.00180796
071922 Immunopheno Motif ck #01 Meso TMA 4_Scan1_Core[1,2,D]_[11021,41156]	mvb1013	Pleural	epithelial or epithelioid	2578	2403	0.462374	3234.49	0.0378693	0.0183104	0.304203	0.0145651	0.0258011	0.0062422	0.267649	0.507758	0.00620636	0	0.0597362	0	0.15865	252.778	122.222	2030.56	97.2222	172.222	41.6667	1872.31	3551.97	43.4159	0	417.878	0	1109.82	1.53526	0.865208	5.91151	0.157262	1.82314	0.269385	1.55708	1.83711	0.114568	0.0133941	0.18173	0.000742436
071922 Immunopheno Motif ck #01 Meso TMA 4_Scan1_Core[1,2,E]_[12451,41593]	mvb1013	Pleural	epithelial or epithelioid	2654	2448	0.72306	5222.93	0.0167484	0.108252	0.245098	0.00367647	0.196487	0.00408497	0.0410701	0.819518	0.00414469	0	0.100226	0	0.0350414	113.889	736.111	1666.67	25	1336.11	27.7778	296.664	5919.68	29.9386	0	723.97	0	253.117	1.21139	1.20632	4.48148	0.0949118	4.05584	0.248025	1.55028	2.20954	0.17531	0.00704823	0.30102	0.000712509
071922 Immunopheno Motif ck #01 Meso TMA 4_Scan1_Core[1,2,F]_[13960,41673]	mvb1013	Pleural	epithelial or epithelioid	2192	1878	0.521442	3057.96	0.0303514	0.0633653	0.367412	0.0085197	0.100639	0.0181044	0.00319343	0.86542	0.0351277	0	0.0757299	0.000456204	0.020073	158.333	330.556	1916.67	44.4444	525	94.4444	18.7277	5075.2	206.004	0	444.113	2.67538	117.717	1.23656	1.18108	5.46044	0.110915	2.91258	0.29087	1.18798	2.18203	0.31508	0.0047094	0.250968	0.000635036
071922 Immunopheno Motif ck #01 Meso TMA 4_Scan1_Core[1,2,G]_[15240,41377]	mvb1013	Pleural	epithelial or epithelioid	1931	1818	0.757121	4441.66	0.0753575	0.0121012	0.292079	0.0341034	0.0467547	0.0478548	0.10668	0.633351	0.0321077	0	0.0963231	0	0.131538	380.556	61.1111	1475	172.222	236.111	241.667	625.842	3715.56	188.36	0	565.081	0	771.67	1.31437	0.637722	4.47332	0.216465	2.098	0.329709	1.75627	2.0345	0.399518	0.00753962	0.367559	0.000753496
071922 Immunopheno Motif ck #01 Meso TMA 4_Scan1_Core[1,4,B]_[8082,43659]	mvb1033	Pleural	epithelial or epithelioid	1502	1445	0.39747	1722.21	0.213841	0.0823529	0.509343	0.00484429	0.155017	0.0885813	0.424767	0.274301	0	0	0.00798935	0.00399467	0.288948	858.333	330.556	2044.44	19.4444	622.222	355.556	1840.48	1188.52	0	0	34.6172	17.3086	1251.99	2.81931	1.00384	7.30739	0.285425	1.06003	0.412613	2.13469	1.27881	0.032233	0.0391724	0.0387836	0.00277097
071922 Immunopheno Motif ck #01 Meso TMA 4_Scan1_Core[1,4,C]_[9948,43857]	mvb1033	Pleural	epithelial or epithelioid	988	1107	0.261134	1021.01	0.387534	0.0162602	0.573622	0.000903342	0.201445	0.226739	0.159919	0.563765	0	0	0.0212551	0.00101215	0.254049	1191.67	50	1763.89	2.77778	619.444	697.222	625.271	2204.28	0	0	83.1056	3.95741	993.31	4.07764	0.555568	8.45092	0.250369	1.74826	0.477322	1.96278	2.29819	0.0771134	0.0444464	0.101021	0.00444028
071922 Immunopheno Motif ck #01 Meso TMA 4_Scan1_Core[1,4,D]_[11021,43619]	mvb1033	Pleural	epithelial or epithelioid	708	906	0.241525	884.225	0.339956	0.0452539	0.471302	0	0.306843	0.103753	0.206215	0.319209	0	0	0.0451977	0.0282486	0.40113	855.556	113.889	1186.11	0	772.222	261.111	754.953	1168.63	0	0	165.469	103.418	1468.54	3.5541	0.776337	6.20128	0.174808	1.43755	0.459939	1.84978	2.55223	0.104993	0.0542627	0.174325	0.00457627
071922 Immunopheno Motif ck #01 Meso TMA 4_Scan1_Core[1,4,E]_[12610,44135]	mvb1029	Pleural	epithelial or epithelioid	1123	1298	0	0	0.124037	0.31433	0.260401	0.00616333	0.0323575	0.0346687	0.0267142	0.804096	0.0427427	0	0.0062333	0.000890472	0.119323	447.222	1133.33	938.889	22.2222	116.667	125	126.081	3795.03	201.729	0	29.4188	4.20269	563.16	1.86248	1.68374	6.57697	0.227578	2.08552	0.473673	0.39203	2.69725	0.369793	0.0100347	0.024585	0.00161977
071922 Immunopheno Motif ck #01 Meso TMA 4_Scan1_Core[1,4,F]_[13483,44175]	mvb1029	Pleural	epithelial or epithelioid	754	1085	0.0119363	46.1504	0.207373	0.122581	0.670046	0.00737327	0.0682028	0.0184332	0.0145889	0.769231	0.0862069	0	0.0106101	0.00265252	0.116711	625	369.444	2019.44	22.2222	205.556	55.5556	56.4061	2974.14	333.309	0	41.0226	10.2557	451.249	2.05947	1.17518	7.90387	0.224509	3.41087	0.497969	0.293643	2.91113	0.762033	0.00669496	0.0287387	0.0016618
071922 Immunopheno Motif ck #01 Meso TMA 4_Scan1_Core[1,4,G]_[14913,43778]	mvb1029	Pleural	epithelial or epithelioid	1053	1097	0.00379867	16.7367	0.144029	0.239745	0.416591	0.00455789	0.0674567	0.00546946	0.014245	0.735992	0.145299	0.002849	0.00379867	0.00379867	0.0940171	438.889	730.556	1269.44	13.8889	205.556	16.6667	62.7626	3242.73	640.179	12.5525	16.7367	16.7367	414.233	1.79203	1.57946	7.21511	0.233326	2.71876	0.533927	0.359241	2.88463	1.53087	0.0289088	0.0278898	0.00196201
071922 Immunopheno Motif ck #01 Meso TMA 4_Scan1_Core[1,5,B]_[8360,45247]	mvb1034	Pleural	biphasic	1114	1012	0	0	0.0750988	0.119565	0.226285	0.000988142	0.0948617	0.0118577	0	0.920108	0.0233393	0	0.00448833	0.000897666	0.051167	211.111	336.111	636.111	2.77778	266.667	33.3333	0	4478.12	113.591	0	21.8445	4.3689	249.027	1.64338	1.01888	8.04332	0.224338	2.19468	0.219461	0.0864892	2.85208	0.227942	0.00921544	0.0137792	0.000789048
071922 Immunopheno Motif ck #01 Meso TMA 4_Scan1_Core[1,5,C]_[9790,44930]	mvb1034	Pleural	biphasic	1188	1209	0	0	0.0612076	0.162117	0.219189	0.00082713	0.254756	0.00909843	0.003367	0.872896	0.0311448	0	0.00841751	0	0.0841751	205.556	544.444	736.111	2.77778	855.556	30.5556	15.6966	4069.34	145.194	0	39.2415	0	392.415	1.57337	1.32368	8.03192	0.193222	2.01199	0.275394	0.117385	2.68413	0.309765	0.0130303	0.0265699	0.000678451
071922 Immunopheno Motif ck #01 Meso TMA 4_Scan1_Core[1,5,D]_[10822,45327]	mvb1034	Pleural	biphasic	1694	1758	0	0	0.0483504	0.0546075	0.0898749	0.00284414	0.0802048	0.0176337	0.000590319	0.916175	0.0106257	0.00236128	0.000590319	0	0.0696576	236.111	266.667	438.889	13.8889	391.667	86.1111	3.84443	5966.55	69.1997	15.3777	3.84443	0	453.642	1.35311	0.854735	5.47805	0.155225	2.43841	0.265553	0.0506287	3.09062	0.150727	0.011856	0.00166529	0.000374262
071922 Immunopheno Motif ck #01 Meso TMA 4_Scan1_Core[1,5,E]_[12318,45078]	mvb1035	Peritoneal	epithelial or epithelioid	1858	2078	0.347147	2200.93	0.145332	0.205005	0.262271	0.0279115	0.0341675	0.033205	0.361679	0.11733	0.0430571	0.000538213	0.129709	0.00269107	0.344995	838.889	1183.33	1513.89	161.111	197.222	191.667	2293.06	743.881	272.984	3.4123	822.364	17.0615	2187.28	2.30882	1.47249	5.79755	0.301964	0.886711	0.546991	1.70298	1.33093	0.452255	0.0389177	0.398723	0.00489666
071922 Immunopheno Motif ck #01 Meso TMA 4_Scan1_Core[1,5,F]_[13880,45406]	mvb1035	Peritoneal	epithelial or epithelioid	345	348	0	0	0.229885	0.201149	0.767241	0.00862069	0.0229885	0.0201149	0.0347826	0.118841	0.0985507	0.00289855	0.0144928	0.00289855	0.727536	222.222	194.444	741.667	8.33333	22.2222	19.4444	86.9544	297.094	246.371	7.2462	36.231	7.2462	1818.8	2.7437	1.40747	10.5492	0.304759	0.931322	0.770284	0.122449	1.12442	0.833554	0.0331449	0.092542	0.00237681
071922 Immunopheno Motif ck #01 Meso TMA 4_Scan1_Core[1,5,H]_[16343,45049]	mvb1036	Pleural	epithelial or epithelioid	878	861	0.0284738	54.1734	0.207898	0.0511034	0.615563	0.00813008	0.00696864	0.00116144	0.0284738	0.232346	0.0113895	0	0.00341686	0.00113895	0.723235	497.222	122.222	1472.22	19.4444	16.6667	2.77778	54.1734	442.055	21.6694	0	6.50081	2.16694	1376	2.52398	0.759204	7.6664	0.300655	1.21556	0.501698	0.123559	1.56461	0.133051	0.00843166	0.0135718	0.0012369
071922 Immunopheno Motif ck #01 Meso TMA 4_Scan1_Core[1,5,I]_[17534,45088]	mvb1036	Pleural	epithelial or epithelioid	699	655	0	0	0.19084	0.0916031	0.770992	0.00305344	0.40458	0.108397	0	0.676681	0.00429185	0	0.0100143	0	0.309013	347.222	166.667	1402.78	5.55556	736.111	197.222	0	2080.72	13.197	0	30.7929	0	950.181	2.4148	1.05399	9.7918	0.306966	1.24393	0.567388	0.0237654	2.26671	0.0677067	0.0128426	0.0453534	0.000905579
071922 Immunopheno Motif ck #01 Meso TMA 4_Scan1_Core[1,5,J]_[18805,45525]	mvb1036	Pleural	epithelial or epithelioid	2052	2007	0.158869	868.886	0.145491	0.11709	0.38565	0.00298954	0.12008	0.0891878	0.219786	0.459064	0.00146199	0	0.00438596	0.00194932	0.313353	811.111	652.778	2150	16.6667	669.444	497.222	1202.05	2510.71	7.99588	0	23.9876	10.6612	1713.78	1.71911	1.58886	7.58993	0.304588	1.42926	0.558987	1.1264	1.64243	0.0256944	0.0137778	0.0201837	0.00101754
071922 Immunopheno Motif ck #01 Meso TMA 4_Scan1_Core[1,6,C]_[9869,46240]	mvb1043	Pleural	epithelial or epithelioid	1961	1593	0.0836308	472.326	0.249215	0.391714	0.51538	0	0.182674	0.00502197	0.202958	0.247323	0.00254972	0	0.00764916	0.0112188	0.528302	1102.78	1733.33	2280.56	0	808.333	22.2222	1146.26	1396.82	14.4002	0	43.2006	63.3608	2983.72	2.83011	2.53572	6.91691	0.201428	1.79259	0.419488	0.954878	1.52739	0.0736614	0.0281397	0.0369638	0.00633452
071922 Immunopheno Motif ck #01 Meso TMA 4_Scan1_Core[1,6,D]_[11219,46558]	mvb1043	Pleural	epithelial or epithelioid	1409	1417	0.202981	904.683	0.209598	0.429781	0.475653	0.0042343	0.0155258	0.0712773	0.299503	0.192335	0.0106458	0	0.00993612	0.00425834	0.483322	825	1691.67	1872.22	16.6667	61.1111	280.556	1334.88	857.234	47.4484	0	44.2852	18.9794	2154.16	2.05438	2.31006	6.76632	0.194885	1.2589	0.553109	1.37233	1.36892	0.12448	0.0358169	0.0489063	0.00413343
071922 Immunopheno Motif ck #01 Meso TMA 4_Scan1_Core[1,6,H]_[16105,46717]	mvb1036	Pleural	epithelial or epithelioid	648	580	0	0	0.101724	0.00517241	0.22069	0	0.174138	0.0275862	0	0.916667	0	0	0	0	0.0833333	163.889	8.33333	355.556	0	280.556	44.4444	0	1791.1	0	0	0	0	162.828	1.52522	0.227874	4.79545	0.107719	2.03644	0.245121	0.0184074	2.95431	0.00640741	0.0124398	0.000302469	0.000415123
071922 Immunopheno Motif ck #01 Meso TMA 4_Scan1_Core[1,6,I]_[17415,46439]	mvb1036	Pleural	epithelial or epithelioid	363	330	0	0	0.0878788	0.0121212	0.130303	0	0.0575758	0.00606061	0	0.741047	0	0	0	0	0.258953	80.5556	11.1111	119.444	0	52.7778	5.55556	0	902.876	0	0	0	0	315.503	1.49261	0.266076	5.15486	0.109491	1.42265	0.309533	0.0187163	2.23107	0.0139174	0.00372727	0.000300275	0.000801653
071922 Immunopheno Motif ck #01 Meso TMA 4_Scan1_Core[1,6,J]_[18726,46876]	mvb1036	Pleural	epithelial or epithelioid	465	369	0	0	0.0542005	0.0596206	0.159892	0	0.127371	0.0623306	0	0.974194	0	0	0	0.00430108	0.0215054	55.5556	61.1111	163.889	0	130.556	63.8889	0	1455.57	0	0	0	6.42634	32.1317	1.02177	0.521095	3.65084	0.137691	2.55209	0.264043	0.0147677	3.99161	0.00608602	0.00124731	0.00896344	0.000903226
071922 Immunopheno Motif ck #01 Meso TMA 4_Scan1_Core[1,7,B]_[8042,47352]	mvb1044	Pleural	epithelial or epithelioid	1004	836	0.289841	1030.68	0.287081	0.552632	0.723684	0.0119617	0.00239234	0.132775	0.22012	0.201195	0.0308765	0	0.0438247	0.0149402	0.489044	666.667	1283.33	1680.56	27.7778	5.55556	308.333	782.752	715.456	109.798	0	155.842	53.1279	1739.05	2.77381	2.93284	9.86632	0.505471	2.29442	0.672714	2.31956	1.38999	0.448427	0.0712908	0.153084	0.016991
071922 Immunopheno Motif ck #01 Meso TMA 4_Scan1_Core[1,7,C]_[9591,47472]	mvb1044	Pleural	epithelial or epithelioid	1534	1467	0.72425	3399.27	0.216087	0.747785	0.673483	0.00272665	0.060668	0.197001	0.604302	0.0906128	0.0110821	0	0.0514993	0.0345502	0.207953	880.556	3047.22	2744.44	11.1111	247.222	802.778	2836.3	425.292	52.0141	0	241.713	162.162	976.029	2.62629	3.58752	7.97523	0.326824	1.51481	0.752499	4.50089	1.12828	0.192432	0.085689	0.164295	0.0124335
071922 Immunopheno Motif ck #01 Meso TMA 4_Scan1_Core[1,7,E]_[12371,47829]	mvb1047	Pleural	sarcomatoid	2742	2791	0	0	0.0175564	0.154067	0.250806	0.0114654	0.0197062	0.00214977	0.000729395	0.250912	0.0379285	0	0.00291758	0.00218818	0.705325	136.111	1194.44	1944.44	88.8889	152.778	16.6667	5.85776	2015.07	304.603	0	23.431	17.5733	5664.45	1.04621	1.22357	5.46773	0.362159	2.30984	0.311588	0.0662684	1.89813	0.554363	0.00610941	0.0167418	0.0012841
071922 Immunopheno Motif ck #01 Meso TMA 4_Scan1_Core[1,7,F]_[13364,47789]	mvb1047	Pleural	sarcomatoid	2281	2194	0	0	0.0674567	0.26618	0.56062	0.0104831	0.0451231	0.0360073	0.0583078	0.20605	0.0135905	0	0.0315651	0.00350723	0.686979	411.111	1622.22	3416.67	63.8889	275	219.444	408.889	1444.94	95.3049	0	221.353	24.5948	4817.51	1.4239	1.44577	6.50336	0.40249	2.03592	0.440311	0.377471	1.78246	0.291498	0.00744498	0.103298	0.00193994
071922 Immunopheno Motif ck #01 Meso TMA 4_Scan1_Core[1,7,G]_[14992,47829]	mvb1047	Pleural	sarcomatoid	2798	2706	0.0232309	165.023	0.0776053	0.155211	0.306726	0.011456	0.0254989	0.0609756	0.217298	0.186919	0.042173	0	0.00964975	0.00285919	0.541101	583.333	1166.67	2305.56	86.1111	191.667	458.333	1543.6	1327.8	299.58	0	68.5481	20.3105	3843.77	1.53861	1.6516	6.25591	0.372575	1.73085	0.508056	0.58759	1.57298	0.473322	0.00670872	0.037055	0.002094
071922 Immunopheno Motif ck #01 Meso TMA 4_Scan1_Core[1,8,B]_[8049,48851]	mvb1060	Pleural	sarcomatoid	359	333	0	0	0.27027	0.0870871	0.369369	0	0.024024	0.039039	0.00278552	0.395543	0.0529248	0	0	0.0111421	0.537604	250	80.5556	341.667	0	22.2222	36.1111	5.06129	718.703	96.1645	0	0	20.2452	976.829	2.00266	0.861006	5.51024	0.376766	1.80249	0.511213	0.0138189	1.8426	0.50171	0.0181142	0.00870752	0.00297214
071922 Immunopheno Motif ck #01 Meso TMA 4_Scan1_Core[1,8,C]_[9631,48782]	mvb1060	Pleural	sarcomatoid	510	429	0	0	0.0745921	0.002331	0.254079	0.002331	0.018648	0.011655	0	0.433333	0.00392157	0	0	0	0.562745	88.8889	2.77778	302.778	2.77778	22.2222	13.8889	0	747.667	6.76621	0	0	0	970.952	1.19165	0.136224	2.69674	0.238751	1.66882	0.288198	0.0133216	2.37947	0.0589255	0.00626471	0.00304314	0.00092549
071922 Immunopheno Motif ck #01 Meso TMA 4_Scan1_Core[1,9,B]_[8201,49974]	mvb1063	Pleural	biphasic	4173	3867	0.00958543	97.4208	0.427722	0.741402	0.338505	0.0385312	0.133437	0.00853375	0.210161	0.190271	0.00742871	0	0.1445	0.00599089	0.441649	4594.44	7963.89	3636.11	413.889	1433.33	91.6667	2135.95	1933.8	75.5011	0	1468.62	60.888	4488.66	2.51387	3.57937	6.50228	0.805648	1.37603	0.519614	0.400512	1.24011	0.180716	0.00999473	0.422472	0.00558136
071922 Immunopheno Motif ck #01 Meso TMA 4_Scan1_Core[1,9,C]_[9591,50013]	mvb1063	Pleural	biphasic	2076	1909	0	0	0.223153	0.712415	0.431116	0.0371922	0.0371922	0.0377161	0.0539499	0.22736	0.00915222	0	0.449904	0.00529865	0.254335	1183.33	3777.78	2286.11	197.222	197.222	200	570.234	2403.13	96.7361	0	4755.34	56.0051	2688.24	2.37706	2.50637	7.23218	0.660517	1.79086	0.563152	0.243808	1.68118	0.161435	0.00617871	1.21081	0.00498892
071922 Immunopheno Motif ck #01 Meso TMA 4_Scan1_Core[1,9,D]_[10941,50252]	mvb1063	Pleural	biphasic	4286	4045	0	0	0.0803461	0.589864	0.307293	0.00840544	0.0865266	0.00667491	0.00839944	0.581661	0.00349977	0.000466636	0.0870275	0.00373308	0.315212	902.778	6627.78	3452.78	94.4444	972.222	75	101.072	6999.22	42.1133	5.6151	1047.22	44.9208	3793	1.54448	2.44189	6.6369	0.389921	1.86829	0.398457	0.0948628	2.07018	0.114868	0.00517079	0.33664	0.00380145
071922 Immunopheno Motif ck #01 Meso TMA 4_Scan1_Core[1,9,E]_[12252,50013]	mvb1064	Pleural	epithelial or epithelioid	678	671	0.0250737	159.076	0.393443	0.445604	0.444113	0.0387481	0.123696	0.0298063	0.135693	0.320059	0.181416	0.0781711	0.0383481	0.0589971	0.187316	733.333	830.556	827.778	72.2222	230.556	55.5556	860.884	2030.56	1150.96	495.944	243.293	374.297	1188.39	2.69837	2.39436	7.93264	0.477274	2.42248	0.668192	0.374347	1.54489	1.8893	0.397416	0.269214	0.0111976
071922 Immunopheno Motif ck #01 Meso TMA 4_Scan1_Core[1,9,F]_[13166,50013]	mvb1064	Pleural	epithelial or epithelioid	1802	1885	0	0	0.216976	0.00265252	0.149072	0.00371353	0.0334218	0.0159151	0.145394	0.302442	0.127636	0.153718	0.0116537	0.00221976	0.256937	1136.11	13.8889	780.556	19.4444	175	83.3333	959.399	1995.7	842.221	1014.33	76.8984	14.6473	1695.43	2.02338	0.358365	4.49259	0.280224	1.1308	0.395961	0.0159634	1.8629	0.993012	0.481693	0.0883091	0.00331021
071922 Immunopheno Motif ck #01 Meso TMA 4_Scan1_Core[1,9,G]_[14476,50331]	mvb1064	Pleural	epithelial or epithelioid	1615	2051	0	0	0.11214	0.011214	0.186251	0.0107265	0.0697221	0.0307167	0.0520124	0.640867	0.0396285	0.0359133	0.0260062	0.00309598	0.202477	638.889	63.8889	1061.11	61.1111	397.222	175	291.349	3589.83	221.98	201.169	145.674	17.3422	1134.18	1.68192	0.551779	4.4505	0.250392	2.14101	0.41379	0.18295	2.51858	0.427204	0.113079	0.112726	0.00221981
071922 Immunopheno Motif ck #01 Meso TMA 4_Scan1_Core[1,9,H]_[15827,50450]	mvb1064	Pleural	epithelial or epithelioid	3332	3499	0.0867347	988.573	0.316948	0.241212	0.129466	0.0162904	0.140612	0.0245785	0.0972389	0.0633253	0.616447	0.114046	0.077431	0.0045018	0.0270108	3080.56	2344.44	1258.33	158.333	1366.67	238.889	1108.3	721.761	7026.05	1299.85	882.532	51.31	307.86	2.00807	1.72523	5.31317	0.554017	2.85412	0.599027	0.389223	0.944901	4.37623	0.435984	0.298337	0.00385114
071922 Immunopheno Motif ck #01 Meso TMA 4_Scan1_Core[1,9,I]_[17217,50450]	mvb1064	Pleural	epithelial or epithelioid	2616	2737	0.0328746	302.411	0.161856	0.328462	0.242236	0.00694191	0.298137	0.0266715	0.151376	0.0967125	0.169343	0.134174	0.238914	0.00955657	0.199924	1230.56	2497.22	1841.67	52.7778	2266.67	202.778	1392.5	889.651	1557.77	1234.26	2197.76	87.9102	1839.08	1.50747	2.00452	5.41305	0.347959	4.08772	0.442932	0.190585	1.28354	1.36014	0.461071	0.958635	0.00473394
071922 Immunopheno Motif ck #01 Meso TMA 4_Scan1_Core[1,9,J]_[18607,50172]	mvb1064	Pleural	epithelial or epithelioid	4226	4191	0.109323	1251.95	0.272011	0.255309	0.188022	0.021236	0.323073	0.0481985	0.130383	0.0340748	0.450308	0.199953	0.122575	0.00354946	0.0591576	3166.67	2972.22	2188.89	247.222	3761.11	561.111	1493.12	390.217	5156.82	2289.81	1403.7	40.6476	677.46	1.88656	2.10979	6.03704	0.520125	4.28695	0.630612	0.407269	1.39083	2.54701	0.565805	0.524495	0.00301065
071922 Immunopheno Motif ck #04 NMVB TMA1_Scan1_Core[1,3,B]_[9191,51849]	MVB 0073	Peritoneal	epithelial or epithelioid	807	871	0.428748	1507.13	0.413318	0.634902	0.54535	0.00229621	0.00114811	0.0172216	0.375465	0.0359356	0.0520446	0	0.0495663	0.0359356	0.451053	1000	1536.11	1319.44	5.55556	2.77778	41.6667	1319.83	126.32	182.947	0	174.235	126.32	1585.54	2.66973	2.47452	8.50402	0.443634	0.299853	0.53314	1.87524	0.530107	0.641704	0.0423073	0.187633	0.00285998
071922 Immunopheno Motif ck #04 NMVB TMA1_Scan1_Core[1,3,C]_[10398,51913]	MVB 0054	Pleural	epithelial or epithelioid	2766	2620	0.976862	8094.89	0.402672	0.675191	0.500763	0.0958015	0.0114504	0.00381679	0.640998	0.165221	0.0206074	0	0.144975	0.00433839	0.0238612	2930.56	4913.89	3644.44	697.222	83.3333	27.7778	5311.71	1369.12	170.766	0	1201.35	35.9506	197.729	2.5087	2.84817	6.36951	0.743909	0.601496	0.458268	2.93302	0.97554	0.313912	0.0277744	0.549299	0.0016692
071922 Immunopheno Motif ck #04 NMVB TMA1_Scan1_Core[1,3,D]_[11447,51976]	MVB 0040	Pleural	epithelial or epithelioid	2706	2608	0.340724	2594.14	0.643021	0.934049	0.47546	0.0118865	0.0302914	0	0.435698	0.0177384	0.204361	0.154102	0.0284553	0.00591279	0.153732	4658.33	6766.67	3444.44	86.1111	219.444	0	3317.24	135.053	1555.92	1173.27	216.648	45.0177	1170.46	3.26675	5.11631	7.74981	0.461138	0.937634	0.677005	1.82033	0.405472	1.78157	0.51411	0.207877	0.00485957
071922 Immunopheno Motif ck #04 NMVB TMA1_Scan1_Core[1,3,E]_[12464,52040]	MVB 0033	Peritoneal	epithelial or epithelioid	478	478	0.330544	682.126	0.194561	0.656904	0.740586	0.0041841	0.0313808	0.0648536	0.42887	0.0188285	0.0083682	0	0.0481172	0	0.495816	258.333	872.222	983.333	5.55556	41.6667	86.1111	885.038	38.8553	17.269	0	99.2969	0	1023.19	2.14212	4.23508	10.8577	0.4544	0.780249	0.599337	1.57761	0.514659	0.172132	0.0313033	0.100483	0.0013682
071922 Immunopheno Motif ck #04 NMVB TMA1_Scan1_Core[1,3,G]_[14402,51945]	MVB 0231	Other	biphasic	1336	1713	0.345808	1753.88	0.141856	0.215995	0.64857	0.0157618	0.27554	0.169294	0.0404192	0.52021	0.0703593	0.00299401	0.0755988	0.0426647	0.247754	675	1027.78	3086.11	75	1311.11	805.556	204.999	2638.42	356.851	15.1851	383.425	216.388	1256.57	1.77154	1.38741	7.42653	0.299785	1.93825	0.372186	1.36446	2.08342	0.778385	0.0299618	0.361186	0.0130681
071922 Immunopheno Motif ck #04 NMVB TMA1_Scan1_Core[1,3,H]_[15418,51945]	MVB 0073	Peritoneal	epithelial or epithelioid	1393	1353	0.868629	3644.89	0.289727	0.525499	0.750924	0.0014782	0.0110865	0.256467	0.798277	0.0086145	0.00215363	0	0.0445083	0.0122039	0.134243	1088.89	1975	2822.22	5.55556	41.6667	963.889	3349.69	36.1477	9.03693	0	186.763	51.2093	563.302	2.44148	2.65616	8.5815	0.330618	0.192616	0.576007	3.969	0.375928	0.0388105	0.0641601	0.128872	0.0043094
071922 Immunopheno Motif ck #04 NMVB TMA1_Scan1_Core[1,3,I]_[16530,51786]	MVB 0054	Pleural	epithelial or epithelioid	2484	2353	0.863124	6585.79	0.373991	0.531237	0.531237	0.0960476	0.00169996	0.00169996	0.60628	0.162238	0.0410628	0	0.123188	0.00523349	0.0619968	2444.44	3472.22	3472.22	627.778	11.1111	11.1111	4626.02	1237.91	313.316	0	939.949	39.9325	473.046	2.4611	2.74169	7.03787	0.739795	0.64922	0.446141	2.45237	0.784194	0.428634	0.0287681	0.494573	0.00324517
071922 Immunopheno Motif ck #04 NMVB TMA1_Scan1_Core[1,3,K]_[18500,51818]	MVB 0033	Peritoneal	epithelial or epithelioid	839	837	0.622169	1617.37	0.168459	0.887694	0.750299	0.0119474	0.0179211	0.0191159	0.626937	0.0143027	0.0143027	0	0.0309893	0	0.313468	391.667	2063.89	1744.44	27.7778	41.6667	44.4444	1629.76	37.1808	37.1808	0	80.5585	0	814.88	2.02791	4.4641	10.0424	0.417885	0.796355	0.47481	2.02654	0.494532	0.248684	0.0298677	0.0906961	0.00139333
071922 Immunopheno Motif ck #04 NMVB TMA1_Scan1_Core[1,4,B]_[9286,52961]	MVB 0075	Peritoneal	biphasic	1543	1510	0.333117	1609.88	0.1	0.517219	0.417881	0.0291391	0.00397351	0.0013245	0.270253	0.0168503	0.0356448	0.00777706	0.228127	0.029164	0.412184	419.444	2169.44	1752.78	122.222	16.6667	5.55556	1306.07	81.4334	172.263	37.5847	1102.48	140.942	1991.99	2.13722	2.6889	6.35826	0.454956	0.62914	0.388278	0.926975	0.348658	0.551614	0.0344206	0.692402	0.0103765
071922 Immunopheno Motif ck #04 NMVB TMA1_Scan1_Core[1,4,C]_[10398,52961]	MVB 0055	Pleural	epithelial or epithelioid	4858	4773	0.509675	9066.88	0.20595	0.036036	0.122145	0.00293317	0.00167609	0.0136183	0.418897	0.0584603	0.0284068	0.00123508	0.0349938	0.000823384	0.457184	2730.56	477.778	1619.44	38.8889	22.2222	180.556	7451.98	1039.98	505.343	21.9714	622.524	14.6476	8133.09	2.11507	0.627163	5.03636	0.222241	0.263152	0.256156	1.46935	0.751066	0.321246	0.0722653	0.128493	0.000957802
071922 Immunopheno Motif ck #04 NMVB TMA1_Scan1_Core[1,4,E]_[12464,53216]	MVB 0037	Pleural	biphasic	1222	1252	0.219313	1176.69	0.390575	0.677316	0.542332	0.289936	0.0135783	0.142971	0.262684	0.0400982	0.368249	0	0.0163666	0.0163666	0.296236	1358.33	2355.56	1886.11	1008.33	47.2222	497.222	1409.39	215.141	1975.78	0	87.8125	87.8125	1589.41	2.68228	2.50661	7.19802	2.36849	0.324413	0.598624	0.876164	0.318306	2.33435	0.0366072	0.176677	0.00366858
071922 Immunopheno Motif ck #04 NMVB TMA1_Scan1_Core[1,4,J]_[17579,52834]	MVB 0041	Pleural	Papillary	282	302	0	0	0.145695	0.0165563	0.370861	0	0.00993377	0.00331126	0	0.379433	0.0035461	0	0	0	0.617021	122.222	13.8889	311.111	0	8.33333	2.77778	0	352.66	3.29589	0	0	0	573.484	1.55361	0.572225	5.79638	0.161477	0.656305	0.222805	0.0243617	1.32857	0.0442801	0.00594681	0.00203191	0.000343972
071922 Immunopheno Motif ck #04 NMVB TMA1_Scan1_Core[1,4,K]_[18691,52802]	MVB 0037	Pleural	biphasic	1400	1350	0.547143	2252.36	0.239259	0.442222	0.30963	0.0977778	0.0437037	0.0125926	0.327143	0.035	0.287857	0	0.134286	0.00785714	0.207857	897.222	1658.33	1161.11	366.667	163.889	47.2222	1346.71	144.08	1184.99	0	552.798	32.3446	855.661	2.48126	2.42014	5.89424	0.974115	0.582059	0.468972	1.77348	0.278175	1.80691	0.0451686	0.630148	0.00310714
071922 Immunopheno Motif ck #04 NMVB TMA1_Scan1_Core[1,5,A]_[8238,54264]	MVB 0359	Pleural	epithelial or epithelioid	2640	2538	0.00606061	45.28	0.125296	0.898345	0.110323	0.132782	0.00236407	0.00197006	0.0484848	0.0340909	0.186742	0	0.0268939	0.00151515	0.702273	883.333	6333.33	777.778	936.111	16.6667	13.8889	362.24	254.7	1395.19	0	200.93	11.32	5246.82	2.21709	3.663	4.12368	1.1951	0.317276	0.432952	0.20382	0.395574	1.33446	0.0143682	0.170284	0.000911742
071922 Immunopheno Motif ck #04 NMVB TMA1_Scan1_Core[1,5,C]_[10398,54137]	MVB 0059	Peritoneal	Papillary	1841	1674	0.285171	1403.82	0.286738	0.740143	0.501195	0.00298686	0.0173238	0.00597372	0.400326	0.0434546	0.0347637	0.0662683	0.0336773	0.00108637	0.420424	1333.33	3441.67	2330.56	13.8889	80.5556	27.7778	1970.7	213.916	171.133	326.222	165.785	5.3479	2069.64	1.776	3.22154	7.2474	0.287775	0.484726	0.44343	1.00216	0.604453	0.345694	0.194588	0.0817436	0.00108745
071922 Immunopheno Motif ck #04 NMVB TMA1_Scan1_Core[1,5,D]_[11447,54074]	MVB 0044	Peritoneal	epithelial or epithelioid	1052	1115	0.455323	1477.08	0.374888	0.357848	0.641256	0	0.0457399	0.15426	0.429658	0.117871	0.00665399	0	0.00665399	0.0142586	0.424905	1161.11	1108.33	1986.11	0	141.667	477.778	1393.82	382.376	21.5857	0	21.5857	46.2551	1378.4	4.23532	1.37154	7.96539	0.374972	0.483987	0.591279	1.81331	0.847826	0.121961	0.0342281	0.0295523	0.00229183
071922 Immunopheno Motif ck #04 NMVB TMA1_Scan1_Core[1,5,H]_[15609,53915]	MVB 0076	Pleural	biphasic	3010	2625	0.914286	7718.67	0.0209524	0.507429	0.561905	0.00342857	0.00609524	0.00342857	0.872425	0.00232558	0.000664452	0	0.0305648	0	0.0940199	152.778	3700	4097.22	25	44.4444	25	7365.27	19.6332	5.6095	0	258.037	0	793.744	2.02742	2.45702	7.02331	0.246767	0.274611	0.442714	2.87171	0.353001	0.0144279	0.0350319	0.115881	0.00192126
071922 Immunopheno Motif ck #04 NMVB TMA1_Scan1_Core[1,5,I]_[16721,53756]	MVB 0059	Peritoneal	Papillary	673	760	0.00297177	6.45678	0.198684	0.173684	0.602632	0.00131579	0.00394737	0.00394737	0.0193165	0.0609212	0.0341753	0.00148588	0.0148588	0.00148588	0.867756	419.444	366.667	1272.22	2.77778	8.33333	8.33333	41.9691	132.364	74.253	3.22839	32.2839	3.22839	1885.38	2.64133	1.30044	9.00543	0.321117	0.376567	0.398058	0.0338306	0.487612	0.37527	0.0293923	0.0473626	0.00136999
071922 Immunopheno Motif ck #04 NMVB TMA1_Scan1_Core[1,6,A]_[8396,55313]	MVB 0360	Pleural	epithelial or epithelioid	2452	2558	0.744698	5449.26	0.0969507	0.0914777	0.335027	0.0277561	0.00938233	0.0566849	0.591354	0.124796	0.00734095	0	0.0469005	0.00040783	0.229201	688.889	650	2380.56	197.222	66.6667	402.778	4327.18	913.184	53.7167	0	343.19	2.98426	1677.15	1.85907	1.39123	4.44237	0.401529	0.387378	0.261939	2.5819	0.705333	0.105752	0.0240763	0.167871	0.000380914
071922 Immunopheno Motif ck #04 NMVB TMA1_Scan1_Core[1,6,B]_[9413,55186]	MVB 0226	Peritoneal	Desmoplastic	3756	3315	0	0	0.156863	0.107391	0.319759	0.00754148	0.0066365	0.00633484	0.000798722	0.588392	0.00239617	0	0.348509	0.00319489	0.0567093	1444.44	988.889	2944.44	69.4444	61.1111	58.3333	8.30508	6118.07	24.9152	0	3623.78	33.2203	589.661	1.74448	0.98302	4.75925	0.260463	2.24939	0.307097	0.163027	2.29529	0.0926121	0.00113951	1.1479	0.00406177
071922 Immunopheno Motif ck #04 NMVB TMA1_Scan1_Core[1,6,C]_[10525,55249]	MVB 0361	Other	epithelial or epithelioid	3225	2992	0.248062	2163.93	0.0314171	0.68984	0.337233	0.0344251	0.00568182	0.0116979	0.287132	0.0663566	0.0313178	0.000310078	0.00434109	0.00186047	0.608682	261.111	5733.33	2802.78	286.111	47.2222	97.2222	2504.75	578.851	273.196	2.70491	37.8688	16.2295	5309.74	1.5862	2.60336	6.05603	0.386485	0.376886	0.36527	0.998571	0.890433	0.253965	0.0113085	0.0224859	0.000733333
071922 Immunopheno Motif ck #04 NMVB TMA1_Scan1_Core[1,6,G]_[14497,54836]	MVB 0360	Pleural	epithelial or epithelioid	648	577	0.487654	1987.35	0.341421	0.377816	0.740035	0.0242634	0.0103986	0.0814558	0.507716	0.0709877	0.00617284	0	0.0231481	0	0.391975	547.222	605.556	1186.11	38.8889	16.6667	130.556	2069.11	289.298	25.1563	0	94.3363	0	1597.43	2.54615	2.27258	9.31494	0.44243	0.327286	0.512366	2.37389	0.527372	0.135813	0.0368688	0.0573133	0.00215432
071922 Immunopheno Motif ck #04 NMVB TMA1_Scan1_Core[1,6,H]_[15704,54995]	MVB 0226	Peritoneal	Desmoplastic	2377	2300	0	0	0.113478	0.539565	0.422609	0.00521739	0.155217	0.0173913	0	0.580564	0.0328145	0	0.366008	0.00168279	0.0189314	725	3447.22	2700	33.3333	991.667	111.111	0	4862.61	274.843	0	3065.56	14.0945	158.563	1.38439	2.30257	4.10129	0.460417	4.99462	0.365594	0.123591	2.31945	0.455095	0.00170761	1.39193	0.00919731
071922 Immunopheno Motif ck #04 NMVB TMA1_Scan1_Core[1,6,I]_[16721,54900]	MVB 0361	Other	epithelial or epithelioid	3455	2285	0.431838	3775.19	0.164989	0.547484	0.533479	0.049453	0.215755	0.0371991	0.520984	0.0309696	0.00984081	0	0.00694645	0.00115774	0.430101	1047.22	3475	3386.11	313.889	1369.44	236.111	4554.52	270.741	86.0298	0	60.7269	10.1212	3760.01	2.24094	3.55147	8.68769	0.619124	1.58622	0.562857	1.32512	0.568689	0.112423	0.01287	0.0250376	0.000983792
071922 Immunopheno Motif ck #04 NMVB TMA1_Scan1_Core[1,7,D]_[11542,56202]	MVB 0051	Peritoneal	biphasic	1877	1582	0.503463	2769.84	0.0714286	0.233249	0.669406	0.0176991	0.000632111	0.0948167	0.52797	0.0303676	0.00799148	0	0.070325	0.000532765	0.362813	313.889	1025	2941.67	77.7778	2.77778	416.667	2904.67	167.07	43.9658	0	386.899	2.93105	1996.05	1.84763	1.39862	7.50831	0.413052	0.28096	0.381235	2.25156	0.756158	0.125173	0.0299803	0.187574	0.00130847
071922 Immunopheno Motif ck #04 NMVB TMA1_Scan1_Core[1,7,E]_[12718,56171]	MVB 0039	Pleural	epithelial or epithelioid	2829	1520	0.366561	2919.27	0.0526316	0.794737	0.486184	0.00460526	0	0.0506579	0.257688	0.00282785	0.0848356	0	0.156592	0	0.498056	222.222	3355.56	2052.78	19.4444	0	213.889	2052.22	22.5209	675.627	0	1247.09	0	3966.49	2.33356	3.7694	7.43315	0.32121	0.50992	0.605591	0.930548	0.274681	0.632753	0.0120276	0.473612	0.00172322
071922 Immunopheno Motif ck #04 NMVB TMA1_Scan1_Core[1,7,J]_[17833,56139]	MVB 0051	Peritoneal	biphasic	740	801	0.231081	671.947	0.247191	0.248439	0.699126	0.0062422	0.031211	0.0187266	0.263514	0.102703	0.0432432	0	0.0540541	0.00405405	0.532432	550	552.778	1555.56	13.8889	69.4444	41.6667	766.256	298.643	125.744	0	157.181	11.7885	1548.23	2.62118	1.42813	8.96802	0.376017	0.712815	0.30896	1.46935	0.889626	0.619622	0.0345486	0.151627	0.00299595
071922 Immunopheno Motif ck #04 NMVB TMA1_Scan1_Core[1,7,K]_[18914,55821]	MVB 0039	Pleural	epithelial or epithelioid	2215	2083	0.355305	2182.2	0.115218	0.447912	0.545367	0.00288046	0.0182429	0.0336054	0.323251	0.00316027	0.0148984	0	0.148984	0	0.509707	666.667	2591.67	3155.56	16.6667	105.556	194.444	1985.33	19.4096	91.5025	0	915.025	0	3130.49	2.09865	2.21154	7.5101	0.263951	0.398062	0.4084	1.06469	0.288597	0.315066	0.0139391	0.353582	0.000834312
071922 Immunopheno Motif ck #04 NMVB TMA1_Scan1_Core[2,2,A]_[8653,59398]	MVB 0041	Pleural	Papillary	715	1115	0.46993	2007.47	0.382063	0.521973	0.529148	0.00896861	0.0116592	0.00896861	0.513287	0.013986	0.0195804	0	0.0195804	0.020979	0.412587	1183.33	1616.67	1638.89	27.7778	36.1111	27.7778	2192.69	59.7462	83.6447	0	83.6447	89.6193	1762.51	3.26849	2.29575	6.59813	0.400925	0.333979	0.497127	2.92154	0.529662	0.285683	0.0667455	0.0566965	0.00290909
071922 Immunopheno Motif ck #04 NMVB TMA1_Scan1_Core[2,2,B]_[9725,60351]	MVB 0236	Pleural	epithelial or epithelioid	3366	3148	0.0246583	290.747	0.226175	0.940597	0.638818	0.045108	0.0184244	0.0025413	0.0160428	0.0231729	0.0306001	0.000297089	0.599822	0.0142602	0.315805	1977.78	8225	5586.11	394.444	161.111	22.2222	189.161	273.232	360.806	3.50297	7072.5	168.143	3723.66	1.92385	4.82928	6.29113	0.517689	1.32086	0.586299	0.222455	0.746126	0.678906	0.00418301	1.25449	0.00843791
071922 Immunopheno Motif ck #04 NMVB TMA1_Scan1_Core[4,1,A]_[16797,57946]	MVB 0065	Pleural	epithelial or epithelioid	758	857	0	0	0.215869	0.866978	0.462077	0.0980163	0.0128355	0.0315053	0.0184697	0.221636	0.291557	0.00659631	0.0263852	0.00659631	0.42876	513.889	2063.89	1100	233.333	30.5556	75	43.8489	526.187	692.187	15.6603	62.6414	15.6603	1017.92	2.24311	4.09916	6.00249	0.955681	0.395161	0.471691	0.0278892	1.18037	2.28872	0.0558232	0.184931	0.00273351
071922 Immunopheno Motif ck #04 NMVB TMA1_Scan1_Core[4,1,B]_[17965,57946]	MVB 0049	Pleural	sarcomatoid	1145	1247	0	0	0.162791	0.720128	0.450682	0.0392943	0.0096231	0.181235	0.0122271	0.118777	0.136245	0.0113537	0.0917031	0.00611354	0.623581	563.889	2494.44	1561.11	136.111	33.3333	627.778	44.9047	436.217	500.367	41.6973	336.786	22.4524	2290.14	2.4255	2.65354	6.50154	0.380051	0.30931	0.781811	0.0462707	0.571031	1.07061	0.0467415	0.304979	0.00324716
071922 Immunopheno Motif ck #04 NMVB TMA1_Scan1_Core[4,2,A]_[16892,58995]	MVB 0070	Peritoneal	epithelial or epithelioid	584	563	0.19863	397.028	0.653641	0.715808	0.550622	0.0017762	0.00888099	0.0586146	0.236301	0.00684932	0.0256849	0	0.109589	0.00342466	0.618151	1022.22	1119.44	861.111	2.77778	13.8889	91.6667	472.326	13.6906	51.3398	0	219.05	6.84531	1235.58	3.00912	3.05501	8.42079	0.365389	0.45522	0.537428	1.40247	0.258798	0.49682	0.0435531	0.354808	0.00180651
071922 Immunopheno Motif ck #04 NMVB TMA1_Scan1_Core[4,2,B]_[17917,58995]	MVB 0236	Pleural	epithelial or epithelioid	2623	3095	0.00114373	9.43414	0.249111	0.873021	0.41454	0.0384491	0.000323102	0.00646204	0.0026687	0.014106	0.0400305	0	0.607701	0.00876859	0.326725	2141.67	7505.56	3563.89	330.556	2.77778	55.5556	22.013	116.354	330.195	0	5012.67	72.3284	2695.02	2.04813	3.27046	5.23314	0.40717	0.466618	0.402193	0.12258	0.354559	0.686109	0.00646359	1.23779	0.00690469
071922 Immunopheno Motif ck #04 NMVB TMA1_Scan1_Core[4,3,C]_[19108,59853]	MVB 0366	Pleural	biphasic	1786	2065	0.129339	722.869	0.602421	0.20678	0.400969	0.00290557	0.0130751	0.00387409	0.133819	0.0173572	0.00671892	0	0.0649496	0.00111982	0.776036	3455.56	1186.11	2300	16.6667	75	22.2222	747.903	97.0084	37.5516	0	362.999	6.2586	4337.21	4.49564	1.51346	4.68074	0.194615	0.112158	0.262626	0.70201	0.3214	0.104545	0.0144099	0.165854	0.00100952
071922 Immunopheno Motif ck #04 NMVB TMA1_Scan1_Core[5,1,B]_[9456,62560]	MVB 0073	Peritoneal	epithelial or epithelioid	1018	1205	0.598232	2559.31	0.276349	0.39917	0.591701	0.0033195	0.00497925	0.0630705	0.544204	0.0383104	0.0147348	0	0.0589391	0.00785855	0.335953	925	1336.11	1980.56	11.1111	16.6667	211.111	2328.18	163.897	63.0373	0	252.149	33.6199	1437.25	2.55963	2.28855	7.93865	0.355633	0.224451	0.541508	2.93408	0.542892	0.138305	0.0526287	0.188466	0.00201081
071922 Immunopheno Motif ck #04 NMVB TMA1_Scan1_Core[5,1,C]_[10528,62465]	MVB 0054	Pleural	epithelial or epithelioid	2155	2251	0.956845	7827.99	0.31275	0.318081	0.516659	0.077299	0.00533096	0.0302088	0.681671	0.163341	0.0357309	0.00139211	0.0737819	0.00556845	0.0385151	1955.56	1988.89	3230.56	483.333	33.3333	188.889	5576.78	1336.3	292.316	11.3889	603.613	45.5557	315.094	2.93442	2.087	5.73412	0.702535	0.346266	0.523133	2.99314	0.923832	0.425217	0.0349596	0.269334	0.00139582
071922 Immunopheno Motif ck #04 NMVB TMA1_Scan1_Core[5,1,E]_[12602,62322]	MVB 0033	Peritoneal	epithelial or epithelioid	738	803	0.594851	1825.2	0.306351	0.794521	0.714819	0.00249066	0.011208	0.0523039	0.651762	0.00677507	0.00948509	0	0.0406504	0	0.291328	683.333	1772.22	1594.44	5.55556	25	116.667	1999.82	20.7881	29.1034	0	124.729	0	893.89	2.42603	3.64573	8.84627	0.371455	0.425096	0.613631	2.12603	0.364434	0.163275	0.0441409	0.12348	0.00181572
071922 Immunopheno Motif ck #04 NMVB TMA1_Scan1_Core[5,2,B]_[9528,63657]	MVB 0075	Peritoneal	biphasic	2640	2544	0.0776515	641.298	0.0275157	0.389151	0.367531	0.00471698	0.00353774	0	0.0954545	0.0132576	0.0481061	0.000757576	0.138258	0.0208333	0.683333	194.444	2750	2597.22	33.3333	25	0	788.327	109.49	397.292	6.25656	1141.82	172.055	5643.42	1.91295	2.02957	4.97382	0.257648	0.157245	0.337762	0.51068	0.485975	0.460925	0.00751136	0.371217	0.00444735
071922 Immunopheno Motif ck #04 NMVB TMA1_Scan1_Core[5,2,D]_[11577,63633]	MVB 0041	Pleural	Papillary	258	257	0	0	0.494163	0.140078	0.365759	0.0077821	0.0077821	0.0700389	0.00387597	0.116279	0.0155039	0	0	0	0.864341	352.778	100	261.111	5.55556	5.55556	50	4.9456	148.368	19.7824	0	0	0	1102.87	3.05262	1.37415	5.77052	0.357743	0.415661	0.975432	0.0247364	1.07926	0.155845	0.0101899	0.0025969	0.000348837
071922 Immunopheno Motif ck #04 NMVB TMA1_Scan1_Core[5,2,E]_[12626,63418]	MVB 0037	Pleural	biphasic	2036	2081	0.578094	3592.61	0.578087	0.414704	0.218645	0.0985103	0.012494	0.0326766	0.409136	0.0176817	0.283399	0	0.0442043	0.00392927	0.24165	3341.67	2397.22	1263.89	569.444	72.2222	188.889	2542.6	109.884	1761.2	0	274.711	24.4187	1501.75	3.12055	2.06595	4.79977	0.844589	0.206598	0.571597	1.41869	0.264754	1.56355	0.0391616	0.286049	0.00174165
071922 Immunopheno Motif ck #04 NMVB TMA1_Scan1_Core[5,3,B]_[9623,64658]	MVB 0076	Pleural	biphasic	1763	1868	0.495746	2721.49	0.154711	0.457173	0.328158	0.0422912	0.0101713	0.00535332	0.479864	0.0578559	0.0425411	0	0.0550199	0.00170164	0.363018	802.778	2372.22	1702.78	219.444	52.7778	27.7778	2634.3	317.61	233.537	0	302.041	9.34148	1992.85	2.4653	2.05675	4.41919	0.482443	0.18845	0.465593	1.76259	0.805618	0.371065	0.03116	0.196044	0.00157742
071922 Immunopheno Motif ck #04 NMVB TMA1_Scan1_Core[5,3,C]_[10600,64562]	MVB 0059	Peritoneal	Papillary	394	374	0.0126904	41.0879	0.775401	0.433155	0.566845	0.00802139	0.109626	0.21123	0.0862944	0.0964467	0.126904	0.0228426	0.00507614	0.0126904	0.649746	805.556	450	588.889	8.33333	113.889	219.444	279.398	312.268	410.879	73.9582	16.4352	41.0879	2103.7	4.05414	2.14629	8.10281	0.504898	0.436765	0.700139	0.119239	0.888218	1.07717	0.124218	0.0415254	0.00180964
071922 Immunopheno Motif ck #04 NMVB TMA1_Scan1_Core[5,3,D]_[11649,64681]	MVB 0044	Peritoneal	epithelial or epithelioid	814	1116	0.014742	41.4799	0.438172	0.218638	0.117384	0.0134409	0.0510753	0.155914	0.0503686	0.342752	0.272727	0.00982801	0.0135135	0.0036855	0.307125	1358.33	677.778	363.889	41.6667	158.333	483.333	141.723	964.408	767.379	27.6533	38.0233	10.37	864.165	3.23651	1.06707	3.35087	0.271105	0.988511	0.423382	0.188136	1.4025	1.77241	0.0607088	0.0729226	0.00111057
071922 Immunopheno Motif ck #04 NMVB TMA1_Scan1_Core[5,3,E]_[12673,64491]	MVB 0038	Pleural	epithelial or epithelioid	871	942	0.179104	986.394	0.754777	0.563694	0.278132	0.0467091	0.0286624	0.333333	0.208955	0.138921	0.206659	0.0287026	0.043628	0.0137773	0.359357	1975	1475	727.778	122.222	75	872.222	1150.79	765.088	1138.15	158.076	240.275	75.8765	1979.11	4.23125	2.42385	6.15247	0.58364	0.415514	0.710954	0.810955	0.727838	1.49435	0.116836	0.200062	0.00502411
071922 Immunopheno Motif ck #04 NMVB TMA1_Scan1_Core[5,4,A]_[8670,65730]	MVB 0360	Pleural	epithelial or epithelioid	1139	1153	0.0798946	352.021	0.404163	0.3183	0.302689	0.000867303	0.0268864	0.0130095	0.129939	0.545215	0.0184372	0	0.0131694	0	0.29324	1294.44	1019.44	969.444	2.77778	86.1111	41.6667	572.517	2402.25	81.2356	0	58.0254	0	1292.03	2.88184	1.69856	5.22445	0.294443	0.71178	0.363536	0.786118	1.71426	0.198104	0.0162493	0.0316839	0.000410887
071922 Immunopheno Motif ck #04 NMVB TMA1_Scan1_Core[5,4,B]_[9718,65754]	MVB 0226	Peritoneal	Desmoplastic	2413	2252	0	0	0.0377442	0.0852575	0.253108	0.017762	0.188721	0.0035524	0	0.893494	0.00911728	0	0.0899295	0.00124327	0.00621633	236.111	533.333	1583.33	111.111	1180.56	22.2222	0	7021.2	71.6449	0	706.679	9.76975	48.8488	1.10243	0.834387	2.32511	0.325231	3.71691	0.36954	0.0429105	4.05265	0.351453	0.00031869	0.813781	0.00562619
071922 Immunopheno Motif ck #04 NMVB TMA1_Scan1_Core[5,4,C]_[10719,65706]	MVB 0361	Other	epithelial or epithelioid	2748	2891	0.475255	4398.6	0.211346	0.176755	0.389139	0.0221377	0.0013836	0.00311311	0.340247	0.151747	0.00727802	0	0.00254731	0.00218341	0.495997	1697.22	1419.44	3125	177.778	11.1111	25	3149.08	1404.45	67.3599	0	23.576	20.208	4590.58	2.60068	1.4236	4.59953	0.288374	0.114879	0.313708	1.77507	1.21751	0.0474975	0.0191525	0.0222871	0.000706332
071922 Immunopheno Motif ck #04 NMVB TMA1_Scan1_Core[5,4,E]_[12697,65635]	MVB 0038	Pleural	epithelial or epithelioid	1876	1925	0.833689	5171.75	0.653506	0.0161039	0.377662	0.0379221	0.000519481	0.228571	0.626866	0.00639659	0.143923	0	0.116738	0	0.106077	3494.44	86.1111	2019.44	202.778	2.77778	1222.22	3888.73	39.681	892.822	0	724.178	0	658.043	4.13888	1.14973	4.27754	0.455605	0.062627	0.511664	2.46359	0.270848	0.965762	0.0316007	0.510381	0.00146002
071922 Immunopheno Motif ck #04 NMVB TMA1_Scan1_Core[6,1,B]_[15574,62140]	MVB 0073	Peritoneal	epithelial or epithelioid	548	669	0	0	0.651719	0.258595	0.520179	0	0.0044843	0.00149477	0.00729927	0.127737	0.0164234	0	0.00729927	0	0.841241	1211.11	480.556	966.667	0	8.33333	2.77778	12.8426	224.745	28.8958	0	12.8426	0	1480.11	3.66998	1.65957	6.25638	0.188859	0.412526	0.329493	0.0229471	0.479343	0.139091	0.017427	0.0351989	0.000682482
071922 Immunopheno Motif ck #04 NMVB TMA1_Scan1_Core[6,1,C]_[16598,62164]	MVB 0054	Pleural	epithelial or epithelioid	1839	1910	0.96248	7220.1	0.51623	0.134555	0.481152	0.0994764	0.0052356	0.0403141	0.746601	0.1354	0.0364328	0	0.0424144	0.00815661	0.0309951	2738.89	713.889	2552.78	527.778	27.7778	213.889	5600.68	1015.71	273.303	0	318.174	61.1873	232.512	4.12124	1.73221	5.31773	0.717286	0.260032	0.440615	3.26893	0.709552	0.350158	0.0436291	0.175263	0.00312344
071922 Immunopheno Motif ck #04 NMVB TMA1_Scan1_Core[6,1,D]_[17694,62021]	MVB 0040	Pleural	epithelial or epithelioid	2910	2914	0.0879725	778.592	0.598147	0.857241	0.389842	0.00205903	0.0339739	0.00343171	0.72921	0.00137457	0.00137457	0	0.0182131	0.000687285	0.249141	4841.67	6938.89	3155.56	16.6667	275	27.7778	6453.79	12.1655	12.1655	0	161.193	6.08275	2205	4.11882	3.81844	5.50953	0.243003	0.396474	0.400887	1.53181	0.114797	0.055621	0.0300261	0.0554017	0.00125842
071922 Immunopheno Motif ck #04 NMVB TMA1_Scan1_Core[6,1,E]_[18791,62117]	MVB 0033	Peritoneal	epithelial or epithelioid	678	752	0.315634	680.519	0.740691	0.605053	0.523936	0	0.099734	0.00797872	0.442478	0.0103245	0.00737463	0	0.0235988	0	0.516224	1547.22	1263.89	1094.44	0	208.333	16.6667	953.999	22.26	15.9	0	50.8799	0	1113	4.86525	2.92251	7.03512	0.27352	0.446953	0.357326	1.21997	0.323454	0.111783	0.0245767	0.0625103	0.00144543
071922 Immunopheno Motif ck #04 NMVB TMA1_Scan1_Core[6,2,B]_[15669,63237]	MVB 0075	Peritoneal	biphasic	1448	1634	0.774171	3764.71	0.538556	0.498776	0.49082	0.0128519	0.0703794	0.000611995	0.430939	0.0186464	0.0662983	0	0.089779	0.00345304	0.390884	2444.44	2263.89	2227.78	58.3333	319.444	2.77778	2095.61	90.6754	322.401	0	436.585	16.7917	1900.82	3.99163	2.97144	6.21828	0.362233	1.45328	0.443714	1.50717	0.435932	0.633515	0.0212838	0.28476	0.00182597
071922 Immunopheno Motif ck #04 NMVB TMA1_Scan1_Core[6,2,D]_[17742,63094]	MVB 0041	Pleural	Papillary	276	264	0	0	0.666667	0.0530303	0.0984848	0	0.0151515	0	0	0.231884	0	0	0	0	0.768116	488.889	38.8889	72.2222	0	11.1111	0	0	258.708	0	0	0	0	856.972	4.49333	0.485958	2.03695	0.121261	0.245519	0.110973	0.0269493	1.22913	0.00822826	0.00281159	0.00119565	0.00026087
071922 Immunopheno Motif ck #04 NMVB TMA1_Scan1_Core[6,3,B]_[15669,64357]	MVB 0076	Pleural	biphasic	1199	1199	0.838198	3683.8	0.510425	0.1201	0.46789	0.00166806	0.0191827	0.00417014	0.749791	0.0116764	0.00500417	0	0.0934112	0.00500417	0.135113	1700	400	1558.33	5.55556	63.8889	13.8889	3295.26	51.3166	21.9928	0	410.533	21.9928	593.807	4.31756	1.70928	5.24463	0.23862	0.339135	0.349576	3.35371	0.31877	0.0617656	0.0492619	0.376405	0.0043161
071922 Immunopheno Motif ck #04 NMVB TMA1_Scan1_Core[6,3,D]_[17766,64094]	MVB 0044	Peritoneal	epithelial or epithelioid	511	642	0.16047	350.398	0.697819	0.459502	0.242991	0.0186916	0.207165	0.0747664	0.164384	0.221135	0.262231	0.00391389	0.0234834	0.00391389	0.320939	1244.44	819.444	433.333	33.3333	369.444	133.333	358.945	482.866	572.602	8.5463	51.2778	8.5463	700.797	4.82951	1.81272	4.66641	0.327126	1.45678	0.322534	0.905495	0.970816	1.78799	0.0527828	0.1181	0.00478474
071922 Immunopheno Motif ck #04 NMVB TMA1_Scan1_Core[6,4,A]_[14668,65453]	MVB 0360	Pleural	epithelial or epithelioid	1902	1975	0.691377	4005.07	0.506329	0.102785	0.42481	0.0232911	0.00253165	0.0339241	0.697687	0.0168244	0.00262881	0	0.0131441	0	0.269716	2777.78	563.889	2330.56	127.778	13.8889	186.111	4041.62	97.4617	15.2284	0	76.142	0	1562.43	4.06252	1.65343	4.33082	0.340453	0.0939615	0.406379	1.79756	0.358708	0.0525689	0.0185836	0.0462014	0.000697687
071922 Immunopheno Motif ck #04 NMVB TMA1_Scan1_Core[6,4,C]_[16765,65405]	MVB 0361	Other	epithelial or epithelioid	2961	2922	0.439716	3932.91	0.323409	0.206023	0.561259	0.0304586	0.00102669	0.00581793	0.706856	0.00878082	0.00168862	0	0.00168862	0.00101317	0.279973	2625	1672.22	4555.56	247.222	8.33333	47.2222	6322.26	78.5374	15.1034	0	15.1034	9.06201	2504.14	3.50442	1.65	4.8346	0.287237	0.158545	0.256979	1.47781	0.288391	0.0261949	0.0105245	0.0174002	0.0011182
071922 Immunopheno Motif ck #04 NMVB TMA1_Scan1_Core[6,4,D]_[17742,65048]	MVB 0045	Peritoneal	epithelial or epithelioid	984	1059	0.785569	5135.4	0.420208	0.272899	0.548631	0.00188857	0.179415	0.0406043	0.493902	0.247967	0.00304878	0	0.0365854	0.054878	0.163618	1236.11	802.778	1613.89	5.55556	527.778	119.444	3228.73	1621.01	19.9304	0	239.165	358.747	1069.6	5.25426	2.18975	6.55908	0.296907	0.927753	0.471525	4.31847	1.5563	0.0685579	0.0596413	0.16755	0.00785569
071922 Immunopheno Motif ck #04 NMVB TMA1_Scan1_Core[6,5,C]_[16789,66430]	MVB 0067	Pleural	epithelial or epithelioid	4088	4622	0.85225	11216.6	0.119645	0.00951969	0.0759412	0.00064907	0.00281264	0.00259628	0.659002	0.00171233	0.00587084	0	0.163894	0.000978474	0.168542	1536.11	122.222	975	8.33333	36.1111	33.3333	8673.21	22.5362	77.2669	0	2157.04	12.8778	2218.21	3.25932	0.824165	2.33422	0.0901367	0.0261463	0.0612274	2.17981	0.172907	0.153763	0.0145594	0.630155	0.00115631
071922 Immunopheno Motif ck #04 NMVB TMA1_Scan1_Core[6,5,D]_[17814,66263]	MVB 0051	Peritoneal	biphasic	917	955	0.31952	1040.93	0.280628	0.0544503	0.291099	0.00837696	0.0219895	0.0167539	0.352236	0.0381679	0.00218103	0	0.0327154	0	0.5747	744.444	144.444	772.222	22.2222	58.3333	44.4444	1147.51	124.344	7.10535	0	106.58	0	1872.26	4.26428	1.28437	4.34393	0.206162	0.169725	0.139407	1.31148	0.580238	0.0508146	0.014699	0.0799847	0.00149073
071922 Immunopheno Motif ck #04 NMVB TMA1_Scan1_Core[6,5,E]_[18934,66358]	MVB 0039	Pleural	epithelial or epithelioid	1847	1998	0.525176	3110.2	0.325826	0.487988	0.530531	0	0.179179	0.036036	0.53438	0.00162426	0.00703844	0	0.109367	0	0.347591	1808.33	2708.33	2944.44	0	994.444	200	3164.71	9.61916	41.683	0	647.69	0	2058.5	3.98838	2.08189	5.82391	0.262459	0.279405	0.341136	1.45938	0.230436	0.135492	0.0192182	0.274396	0.00123714
071922 Immunopheno Motif ck #04 NMVB TMA1_Scan1_Core[6,6,B]_[15836,67455]	MVB 0056	Peritoneal	epithelial or epithelioid	1618	1780	0.350433	1840.28	0.552247	0.394382	0.29382	0.00168539	0.00168539	0.00337079	0.325711	0.0117429	0.216934	0.0123609	0.0197775	0	0.413473	2730.56	1950	1452.78	8.33333	8.33333	16.6667	1710.45	61.6672	1139.22	64.9128	103.861	0	2171.33	3.84956	2.31681	5.20427	0.218387	0.240382	0.381069	0.907598	0.359404	1.18915	0.0664227	0.0541112	0.000742274
071922 Immunopheno Motif ck #04 NMVB TMA1_Scan1_Core[6,6,C]_[16837,67431]	MVB 0053	Pleural	biphasic	691	718	0.535456	2848.81	0.587744	0.305014	0.566852	0	0.0194986	0.0097493	0.542692	0.00723589	0.00434153	0	0.0303907	0	0.41534	1172.22	608.333	1130.56	0	38.8889	19.4444	2887.31	38.4974	23.0985	0	161.689	0	2209.75	4.68728	1.4458	5.40391	0.218003	0.24501	0.264292	1.32734	0.500708	0.0596382	0.00846165	0.0766339	0.00098987
071922 Immunopheno Motif ck #04 NMVB TMA1_Scan1_Core[6,6,D]_[17861,67383]	MVB 0048	Pleural	biphasic	2231	2499	0.541461	4094.37	0.221689	0.492997	0.264906	0.00040016	0.108443	0.00480192	0.518602	0.00582698	0.00986105	0	0.0963693	0.00448229	0.364859	1538.89	3422.22	1838.89	2.77778	752.778	33.3333	3921.51	44.0619	74.5663	0	728.716	33.8938	2758.95	3.54453	2.69281	4.56573	0.199215	0.244735	0.313331	1.56035	0.262719	0.167521	0.015372	0.291693	0.0022649
071922 Immunopheno Motif ck #03 NMVB2 mesothelioma_Scan2_Core[1,1,B]_[10771,43439]	4001	Peritoneal	epithelial or epithelioid	3259	3377	0.420374	3801.39	0.502517	0.0056263	0.570329	0.00325733	0.00236897	0.012141	0.276772	0.0681191	0.00613685	0.000306843	0.561522	0.00276158	0.0843817	2651.56	29.6875	3009.38	17.1875	12.5	64.0625	2502.81	615.991	55.4947	2.77474	5077.77	24.9726	763.052	3.87514	0.434018	5.39871	0.154969	0.577791	0.205604	1.35207	0.849875	0.591952	0.018849	2.41177	0.00398466
071922 Immunopheno Motif ck #03 NMVB2 mesothelioma_Scan2_Core[1,1,C]_[11788,43471]	4001	Peritoneal	epithelial or epithelioid	3955	4507	0.757522	8224.14	0.468604	0.162414	0.527402	0.00155314	0.00155314	0.00244065	0.410619	0.00328698	0.00176991	0	0.57775	0.00252845	0.00404551	3300	1143.75	3714.06	10.9375	10.9375	17.1875	4457.95	35.6855	19.2153	0	6272.42	27.4504	43.9207	3.41059	1.54623	5.59348	0.120517	0.50823	0.26772	3.07925	0.627535	0.590497	0.0458096	2.5209	0.00483489
071922 Immunopheno Motif ck #03 NMVB2 mesothelioma_Scan2_Core[2,1,A]_[12999,43506]	4001	Peritoneal	epithelial or epithelioid	4390	4873	0.412984	4776.43	0.482249	0.446542	0.506669	0.00533552	0.00143649	0.00082085	0.180866	0.00273349	0.00979499	0.00022779	0.797494	0.00546697	0.00341686	3671.88	3400	3857.81	40.625	10.9375	6.25	2091.83	31.6145	113.285	2.63454	9223.54	63.229	39.5182	3.27801	2.38777	5.33878	0.133772	0.723501	0.339825	1.47609	0.512733	0.789862	0.0243927	3.39826	0.00671025
071922 Immunopheno Motif ck #03 NMVB2 mesothelioma_Scan2_Core[2,1,B]_[13952,43506]	4002	Pleural	epithelial or epithelioid	1684	2112	0.716152	3572.4	0.371686	0.156723	0.267992	0.0293561	0.000473485	0.0331439	0.537411	0.0528504	0.00356295	0	0.274347	0.000593824	0.131235	1226.56	517.188	884.375	96.875	1.5625	109.375	2680.78	263.635	17.7731	0	1368.53	2.96219	654.644	3.26213	1.08607	4.0929	0.320712	0.514763	0.287433	2.82319	0.820469	0.229311	0.0410659	0.815856	0.00472862
071922 Immunopheno Motif ck #03 NMVB2 mesothelioma_Scan2_Core[2,1,C]_[14937,43697]	4002	Pleural	epithelial or epithelioid	2385	2759	0.799161	5492.04	0.25589	0.342878	0.375136	0.0202972	0.00326205	0.0163103	0.567296	0.0825996	0.00838574	0	0.220545	0.00545073	0.115723	1103.12	1478.12	1617.19	87.5	14.0625	70.3125	3898.6	567.646	57.629	0	1515.64	37.4588	795.28	2.62005	1.55619	4.22521	0.217306	0.725188	0.320299	3.17246	0.962029	0.233263	0.0425249	0.665588	0.00629434
071922 Immunopheno Motif ck #03 NMVB2 mesothelioma_Scan2_Core[2,1,D]_[15731,43729]	4002	Pleural	epithelial or epithelioid	2618	1027	0.681436	4696.73	0.265823	0.12074	0.254138	0.127556	0.0165531	0.0165531	0.596639	0.0630252	0.0370512	0	0.130252	0.00152788	0.171505	426.562	193.75	407.812	204.688	26.5625	26.5625	4112.27	434.395	255.372	0	897.75	10.5308	1182.08	2.95234	1.30021	4.89814	0.685189	1.0967	0.371449	2.43065	0.879445	0.536405	0.036568	0.508263	0.004911
071922 Immunopheno Motif ck #03 NMVB2 mesothelioma_Scan2_Core[3,1,B]_[17807,44120]	4003	Pleural	epithelial or epithelioid	2439	3353	0.438294	3089.5	0.116612	0.602744	0.25261	0.143454	0.00507009	0.000596481	0.310783	0.149241	0.113571	0	0.252563	0.0098401	0.164002	610.938	3157.81	1323.44	751.562	26.5625	3.125	2190.68	1051.99	800.552	0	1780.29	69.3619	1156.03	1.81574	2.41548	4.64799	0.948772	1.10972	0.447732	1.38824	0.975471	1.1758	0.0399246	0.902834	0.00594629
071922 Immunopheno Motif ck #03 NMVB2 mesothelioma_Scan2_Core[3,1,C]_[18689,44240]	4003	Pleural	epithelial or epithelioid	1427	1917	0.884373	3822.04	0.0735524	0.52217	0.548252	0.0782473	0.00625978	0.00678143	0.522775	0.0770848	0.0210231	0	0.30904	0.00770848	0.0623686	220.312	1564.06	1642.19	234.375	18.75	20.3125	2259.3	333.141	90.8567	0	1335.59	33.3141	269.542	1.87619	2.27712	4.89352	0.794341	0.808513	0.489862	3.00408	0.759851	0.535343	0.0558725	1.08991	0.00749334
071922 Immunopheno Motif ck #03 NMVB2 mesothelioma_Scan2_Core[3,1,D]_[19547,44335]	4003	Pleural	epithelial or epithelioid	1462	1906	0.831737	3715.04	0.0912907	0.568206	0.498951	0.0975866	0.00262329	0.0089192	0.642271	0.103283	0.0259918	0	0.149795	0.00205198	0.0766074	271.875	1692.19	1485.94	290.625	7.8125	26.5625	2868.77	461.325	116.095	0	669.074	9.1654	342.175	1.9359	2.28995	4.95271	0.689665	0.754529	0.51706	3.44444	0.992986	0.255177	0.0564405	0.532648	0.00765663
071922 Immunopheno Motif ck #03 NMVB2 mesothelioma_Scan2_Core[3,1,E]_[20452,44502]	4004	Pleural	sarcomatoid	2251	2898	0	0	0.047619	0.00517598	0.320911	0.0452036	0	0.00655625	0.0928476	0.0653043	0.0497557	0	0.101288	0	0.690804	215.625	23.4375	1453.12	204.688	0	29.6875	636.487	447.673	341.084	0	694.35	0	4735.59	1.37086	0.73514	4.50217	0.317489	0.546359	0.291748	0.262291	0.687019	0.618826	0.00734296	0.236499	0.0010231
071922 Immunopheno Motif ck #03 NMVB2 mesothelioma_Scan2_Core[7,3,B]_[9811,51670]	4031	Pleural	biphasic	1900	1973	0.903158	5381.06	0.0790674	0.445008	0.28738	0.0121642	0.00709579	0.0228079	0.803158	0.0268421	0.0236842	0	0.0273684	0.00421053	0.114737	433.333	2438.89	1575	66.6667	38.8889	125	4785.25	159.926	141.112	0	163.062	25.0865	683.607	1.77145	2.04665	3.62213	0.235069	0.492931	0.515812	3.30739	0.824365	0.385499	0.0504437	0.0883974	0.00402632
071922 Immunopheno Motif ck #03 NMVB2 mesothelioma_Scan2_Core[7,3,C]_[10716,51789]	4031	Pleural	biphasic	2096	2078	0.969466	6134.34	0.155919	0.542348	0.227623	0.00866218	0.00673725	0.0134745	0.857824	0.0162214	0.028626	0	0.0276718	0.00763359	0.0620229	900	3130.56	1313.89	50	38.8889	77.7778	5427.93	102.642	181.132	0	175.094	48.3019	392.453	1.9233	2.0765	3.27512	0.211705	0.444592	0.517129	2.97487	0.868245	0.743551	0.0443626	0.0994747	0.004552
071922 Immunopheno Motif ck #03 NMVB2 mesothelioma_Scan2_Core[8,3,A]_[11981,51918]	4031	Pleural	biphasic	2096	2314	0.683683	4248.34	0.157736	0.574762	0.243302	0.0566119	0.00129646	0.0181504	0.662214	0.0648855	0.076813	0.0014313	0.0486641	0.0271947	0.118798	1013.89	3694.44	1563.89	363.889	8.33333	116.667	4114.93	403.192	477.308	8.89394	302.394	168.985	738.197	1.81359	2.22238	2.88975	0.410927	0.57369	0.452369	1.93266	0.593674	1.08226	0.0492066	0.180752	0.0148125
071922 Immunopheno Motif ck #03 NMVB2 mesothelioma_Scan2_Core[8,3,B]_[12863,52013]	4032	Pleural	epithelial or epithelioid	1662	1762	0.611312	3018.09	0.0516459	0.131101	0.401249	0.0164586	0.140182	0.0681044	0.703971	0.0246691	0.00601685	0	0.0288809	0.0162455	0.220217	252.778	641.667	1963.89	80.5556	686.111	333.333	3475.56	121.793	29.7057	0	142.587	80.2053	1087.23	1.2959	1.1942	4.06169	0.18338	0.532032	0.328781	2.69634	0.762773	0.316527	0.0551883	0.0886035	0.00575451
071922 Immunopheno Motif ck #03 NMVB2 mesothelioma_Scan2_Core[8,3,C]_[13745,52180]	4032	Pleural	epithelial or epithelioid	1670	1916	0.361677	1828.08	0.032881	0.113779	0.329854	0.00887265	0.00417537	0.0125261	0.417964	0.102994	0.0526946	0.000598802	0.0754491	0.042515	0.307784	175	605.556	1755.56	47.2222	22.2222	66.6667	2112.59	520.58	266.343	3.02663	381.355	214.891	1555.69	1.11233	1.39993	3.75274	0.159472	0.674246	0.341561	2.13005	1.04257	0.805985	0.0540575	0.246659	0.00771018
071922 Immunopheno Motif ck #03 NMVB2 mesothelioma_Scan2_Core[8,3,D]_[14602,52275]	4032	Pleural	epithelial or epithelioid	962	1118	0.27131	796.434	0.0447227	0.242397	0.26297	0.00536673	0.00715564	0.0107335	0.349272	0.0800416	0.022869	0	0.0446985	0.0769231	0.426195	138.889	752.778	816.667	16.6667	22.2222	33.3333	1025.29	234.963	67.1324	0	131.213	225.809	1251.1	1.11896	1.47466	4.5307	0.154711	0.819194	0.362465	2.23949	1.10883	0.504689	0.0596757	0.127702	0.00933056
071922 Immunopheno Motif ck #03 NMVB2 mesothelioma_Scan2_Core[9,3,B]_[16824,52622]	4033	Pleural	Not specified	821	898	0.192448	500.523	0.120267	0.234967	0.250557	0.00668151	0.077951	0.0100223	0.276492	0.0816078	0.00609013	0	0.0511571	0.00487211	0.579781	300	586.111	625	16.6667	194.444	25	719.106	212.247	15.8393	0	133.051	12.6715	1507.91	1.9103	1.21326	3.78802	0.12798	0.715617	0.369145	1.9143	0.731474	0.259309	0.0677942	0.129241	0.0103618
071922 Immunopheno Motif ck #03 NMVB2 mesothelioma_Scan2_Core[9,3,C]_[17682,52741]	4033	Pleural	Not specified	1145	1219	0.190393	706.101	0.0697293	0.338802	0.264971	0.00820345	0.00820345	0.0303527	0.241048	0.0427948	0.0183406	0.000873362	0.069869	0.00524017	0.621834	236.111	1147.22	897.222	27.7778	27.7778	102.778	893.962	158.711	68.0189	3.23899	259.119	19.434	2306.16	1.64728	1.66792	4.25889	0.133619	0.76713	0.389048	1.47512	0.793784	0.324176	0.0534437	0.207045	0.00635022
071922 Immunopheno Motif ck #03 NMVB2 mesothelioma_Scan2_Core[9,3,D]_[18587,52884]	4033	Pleural	Not specified	918	1029	0.141612	375.779	0.0466472	0.27794	0.176871	0.00680272	0.00874636	0.00680272	0.285403	0.046841	0.0108932	0	0.0490196	0.00217865	0.605664	133.333	794.444	505.556	19.4444	25	19.4444	757.338	124.296	28.906	0	130.077	5.78121	1607.18	1.48934	1.36794	3.42475	0.112983	0.611252	0.288625	1.69633	0.778718	0.114021	0.0541721	0.169667	0.00614706
071922 Immunopheno Motif ck #03 NMVB2 mesothelioma_Scan2_Core[9,3,E]_[19517,53074]	4034	Pleural	biphasic	1901	1982	0.439243	2545.51	0.0443996	0.256811	0.320383	0.260848	0.00807265	0.00605449	0.260915	0.197265	0.0152551	0	0.348764	0.000526039	0.177275	244.444	1413.89	1763.89	1436.11	44.4444	33.3333	1512.06	1143.19	88.407	0	2021.17	3.04852	1027.35	1.23492	1.50079	3.20417	1.61652	1.35906	0.270261	1.27058	1.34116	0.384449	0.0166418	1.4194	0.00205208
071922 Immunopheno Motif ck #03 NMVB2 mesothelioma_Scan2_Core[7,4,B]_[9620,52480]	4034	Pleural	biphasic	1544	1626	0.419041	1986.33	0.244157	0.271833	0.295203	0.099016	0.00738007	0.00369004	0.378238	0.135363	0.0259067	0	0.264896	0.00647668	0.189119	1102.78	1227.78	1333.33	447.222	33.3333	16.6667	1792.91	641.642	122.802	0	1255.65	30.7006	896.457	2.00983	1.3199	3.84561	0.757926	0.598109	0.352538	1.43615	1.01757	0.568464	0.02	0.863815	0.00260751
071922 Immunopheno Motif ck #03 NMVB2 mesothelioma_Scan2_Core[7,4,C]_[10526,52599]	4034	Pleural	biphasic	1007	1117	0.196624	627.998	0.162041	0.171889	0.324978	0.286482	0.000895255	0	0.122145	0.265144	0.0526316	0	0.160874	0.00297915	0.396226	502.778	533.333	1008.33	888.889	2.77778	0	390.12	846.846	168.101	0	513.817	9.51513	1265.51	1.81152	1.10212	3.96055	2.86582	1.06373	0.315916	0.931857	1.63457	0.926941	0.011709	0.53705	0.00243198
071922 Immunopheno Motif ck #03 NMVB2 mesothelioma_Scan2_Core[8,4,A]_[11838,52704]	4035	Pleural	epithelial or epithelioid	1243	1405	0.0265487	110.716	0.237011	0.143772	0.115302	0	0	0.000711744	0.230893	0.0893001	0.00482703	0.000804505	0.00804505	0	0.66613	925	561.111	450	0	0	2.77778	962.895	372.409	20.1302	3.35504	33.5504	0	2777.97	1.72016	1.28729	3.82264	0.0942093	0.711722	0.242662	0.499036	0.677854	0.250115	0.0423516	0.0276396	0.00213274
071922 Immunopheno Motif ck #03 NMVB2 mesothelioma_Scan2_Core[8,4,B]_[12768,52895]	4035	Pleural	epithelial or epithelioid	1980	2094	0.0212121	126.883	0.119389	0.174785	0.0950334	0	0.00143266	0.00095511	0.10303	0.0040404	0.00555556	0	0.0272727	0.0030303	0.857071	694.444	1016.67	552.778	0	8.33333	5.55556	616.287	24.1681	33.2312	0	163.135	18.1261	5126.66	1.24245	1.19288	3.32202	0.0659031	0.375334	0.199639	0.39035	0.354356	0.260176	0.0228848	0.0949429	0.00197424
071922 Immunopheno Motif ck #03 NMVB2 mesothelioma_Scan2_Core[8,4,C]_[13602,53038]	4035	Pleural	epithelial or epithelioid	1324	1489	0.00906344	37.4058	0.0470114	0.141034	0.216253	0.000671592	0.0167898	0.000671592	0.135196	0.00906344	0.00302115	0	0.0219033	0	0.830816	194.444	583.333	894.444	2.77778	69.4444	2.77778	557.97	37.4058	12.4686	0	90.3973	0	3428.86	1.0802	1.19622	3.77003	0.0849993	0.546673	0.214563	0.306511	0.551567	0.177274	0.0249116	0.0660514	0.000950906
071922 Immunopheno Motif ck #03 NMVB2 mesothelioma_Scan2_Core[8,4,D]_[14460,53157]	4036	Peritoneal	epithelial or epithelioid	1392	1500	0.395115	1913.23	0.236667	0.586	0.410667	0.0166667	0.004	0.00133333	0.53592	0.0474138	0.0725575	0.0179598	0.0811782	0.00718391	0.237787	986.111	2441.67	1711.11	69.4444	16.6667	5.55556	2595.03	229.587	351.338	86.9648	393.081	34.7859	1151.41	1.9894	2.56371	4.78072	0.260553	0.858775	0.550351	2.15344	0.695948	0.892878	0.13422	0.282575	0.00566882
071922 Immunopheno Motif ck #03 NMVB2 mesothelioma_Scan2_Core[9,4,B]_[16633,53456]	4036	Peritoneal	epithelial or epithelioid	1581	1809	0.484503	2286.41	0.143173	0.476506	0.375898	0.0392482	0.0066335	0.0138198	0.567995	0.0360531	0.085389	0.00442758	0.0487034	0.0177103	0.239722	719.444	2394.44	1888.89	197.222	33.3333	69.4444	2680.42	170.138	402.958	20.8941	229.835	83.5765	1131.27	1.73437	2.28987	4.14748	0.306062	0.856388	0.602395	2.5491	0.692892	0.84454	0.0834466	0.177717	0.00523656
071922 Immunopheno Motif ck #03 NMVB2 mesothelioma_Scan2_Core[9,4,C]_[17539,53551]	4036	Peritoneal	epithelial or epithelioid	1602	1719	0.427591	2107.13	0.190227	0.390343	0.264107	0.034904	0.00814427	0.0616638	0.520599	0.0505618	0.0992509	0.00873908	0.0493134	0.00062422	0.270911	908.333	1863.89	1261.11	166.667	38.8889	294.444	2565.47	249.165	489.101	43.0655	243.013	3.07611	1335.03	1.75284	2.03811	3.97507	0.327076	0.814079	0.612646	2.26157	0.986794	0.933172	0.0963702	0.183052	0.00494382
071922 Immunopheno Motif ck #03 NMVB2 mesothelioma_Scan2_Core[9,4,D]_[18444,53742]	4037	Pleural	epithelial or epithelioid	1328	1342	0.152861	582.927	0.402385	0.274963	0.155738	0.00298063	0.00149031	0.0111773	0.251506	0.0263554	0.00677711	0	0.0233434	0.00753012	0.684488	1500	1025	580.556	11.1111	5.55556	41.6667	959.102	100.505	25.8441	0	89.0185	28.7156	2610.25	1.85207	1.33075	3.09206	0.0980991	0.368996	0.286051	1.10331	0.672188	0.100608	0.0420858	0.0927922	0.00314383
071922 Immunopheno Motif ck #03 NMVB2 mesothelioma_Scan2_Core[9,4,E]_[19350,53932]	4037	Pleural	epithelial or epithelioid	1196	1178	0.0744147	257.974	0.177419	0.281834	0.297114	0.00594228	0	0.0135823	0.245819	0.0392977	0.0392977	0	0.0334448	0.00167224	0.640468	580.556	922.222	972.222	19.4444	0	44.4444	852.184	136.234	136.234	0	115.943	5.79717	2220.32	1.64115	1.3744	3.76319	0.126692	0.438257	0.284531	0.776105	0.694743	0.370461	0.039658	0.135576	0.00219231
071922 Immunopheno Motif ck #03 NMVB2 mesothelioma_Scan2_Core[7,5,B]_[9549,53218]	4037	Pleural	epithelial or epithelioid	1374	1448	0.323872	1313.63	0.484116	0.436464	0.210635	0.00207182	0.00138122	0.00759669	0.564774	0.0211063	0.00582242	0.000727802	0.00946143	0.0160116	0.382096	1947.22	1755.56	847.222	8.33333	5.55556	30.5556	2290.74	85.6077	23.6159	2.95199	38.3759	64.9437	1549.79	2.33182	1.91533	3.76943	0.14692	0.443684	0.429763	2.64151	0.710059	0.0873413	0.074893	0.042583	0.00455095
071922 Immunopheno Motif ck #03 NMVB2 mesothelioma_Scan2_Core[8,5,A]_[11743,53538]	4038	Pleural	epithelial or epithelioid	2030	2187	0.0970443	560.687	0.0553269	0.625972	0.304984	0.198445	0.0219479	0.0155464	0.240887	0.253202	0.102463	0.00295567	0.0817734	0.000985222	0.317734	336.111	3802.78	1852.78	1205.56	133.333	94.4444	1391.76	1462.91	591.995	17.0768	472.457	5.69226	1835.75	1.28072	2.54435	3.94548	1.05649	0.762097	0.373439	0.698307	1.32741	0.991254	0.0249818	0.268813	0.00205222
071922 Immunopheno Motif ck #03 NMVB2 mesothelioma_Scan2_Core[8,5,B]_[12624,53729]	4038	Pleural	epithelial or epithelioid	2890	3082	0.663322	5759.05	0.0483452	0.045425	0.161583	0.0175211	0.0103829	0.0217391	0.677509	0.108997	0.00899654	0.000346021	0.0474048	0.00346021	0.153287	413.889	388.889	1383.33	150	88.8889	186.111	5882.23	946.323	78.1092	3.0042	411.576	30.042	1330.86	0.863054	1.31524	3.38805	0.229222	1.29397	0.308424	2.25183	1.12901	0.299927	0.0283159	0.132085	0.00216401
071922 Immunopheno Motif ck #03 NMVB2 mesothelioma_Scan2_Core[8,5,C]_[13482,53848]	4039	Pleural	biphasic	1724	1843	0	0	0.00922409	0.159523	0.226262	0.0586001	0	0.0103093	0.0974478	0.0545244	0.174014	0	0.0638051	0.00290023	0.607309	47.2222	816.667	1158.33	300	0	52.7778	481.572	269.451	859.95	0	315.315	14.3325	3001.23	1.15933	1.48481	3.33052	0.373143	0.535918	0.582024	0.336153	0.561387	1.44286	0.0175539	0.247213	0.0020319
071922 Immunopheno Motif ck #03 NMVB2 mesothelioma_Scan2_Core[8,5,D]_[14316,53991]	4039	Pleural	biphasic	1258	1342	0.00476948	19.116	0.00894188	0.0894188	0.186289	0.0111773	0.0149031	0.0357675	0.325914	0.0389507	0.158983	0	0.0612083	0.00158983	0.413355	33.3333	333.333	694.444	41.6667	55.5556	133.333	1306.26	156.114	637.2	0	245.322	6.372	1656.72	1.2705	1.44917	3.75818	0.235286	0.674365	0.625832	0.519966	0.609478	1.25544	0.0250429	0.286688	0.00231399
071922 Immunopheno Motif ck #03 NMVB2 mesothelioma_Scan2_Core[9,5,B]_[16514,54314]	4039	Pleural	biphasic	409	347	0	0	0.0317003	0.00864553	0.0662824	0	0.0144092	0.00288184	0.224939	0.295844	0.00977995	0	0	0.00244499	0.466993	30.5556	8.33333	63.8889	0	13.8889	2.77778	364.833	479.834	15.8623	0	0	3.96557	757.425	0.738922	0.224919	3.03424	0.0851239	1.16999	0.273712	0.034978	1.90536	0.216775	0.0208606	0.0021198	0.00111247
071922 Immunopheno Motif ck #03 NMVB2 mesothelioma_Scan2_Core[9,5,C]_[17443,54552]	4040	Pleural	biphasic	619	650	0	0	0.167692	0.0507692	0.278462	0.00461538	0.107692	0.0892308	0.00646204	0.520194	0.00484653	0	0.00969305	0	0.458805	302.778	91.6667	502.778	8.33333	194.444	161.111	15.9678	1285.41	11.9759	0	23.9517	0	1133.71	1.99687	0.708314	4.0534	0.117803	1.21797	0.462637	0.0668336	2.27167	0.458908	0.032042	0.0542407	0.00164943
071922 Immunopheno Motif ck #03 NMVB2 mesothelioma_Scan2_Core[9,5,D]_[18254,54671]	4040	Pleural	biphasic	1346	1413	0.00371471	14.5106	0.0226469	0.0516631	0.104034	0	0.0481246	0.149328	0.228083	0.0809807	0.0274889	0	0.0401189	0.000742942	0.622585	88.8889	202.778	408.333	0	188.889	586.111	890.949	316.33	107.378	0	156.714	2.90211	2431.97	1.07977	0.783452	3.43024	0.0786511	0.417403	0.299276	0.618637	0.80122	0.318462	0.0265951	0.144778	0.00261813
071922 Immunopheno Motif ck #03 NMVB2 mesothelioma_Scan2_Core[9,5,E]_[19183,54790]	4040	Pleural	biphasic	1207	1193	0.155758	548.792	0.0268231	0.114837	0.0754401	0.00251467	0.142498	0.186924	0.203811	0.041425	0.0157415	0	0.0140845	0	0.724938	88.8889	380.556	250	8.33333	472.222	619.444	718.1	145.955	55.463	0	49.6248	0	2554.22	1.10987	0.83282	3.17997	0.0875926	0.472841	0.311115	0.985069	0.972135	0.201702	0.0263579	0.0549776	0.00211682
071922 Immunopheno Motif ck #03 NMVB2 mesothelioma_Scan2_Core[10,1,B]_[9273,54389]	4041	Peritoneal	epithelial or epithelioid	1258	1389	0.497615	1859.32	0.0280778	0.280058	0.381569	0	0.0259179	0.0208783	0.242448	0.555644	0.00476948	0	0.0158983	0.00317965	0.17806	108.333	1080.56	1472.22	0	100	80.5556	905.896	2076.14	17.8209	0	59.403	11.8806	665.314	0.961432	1.56003	5.25711	0.113826	1.03448	0.306341	2.04765	2.1512	0.17706	0.0180556	0.0556622	0.00282035
071922 Immunopheno Motif ck #03 NMVB2 mesothelioma_Scan2_Core[10,1,C]_[10227,54508]	4041	Peritoneal	epithelial or epithelioid	2306	2435	0.910234	6074.28	0.0156057	0.797947	0.425462	0.000821355	0.0221766	0.00410678	0.686036	0.0771899	0.0177797	0.000867303	0.00433651	0.00216826	0.211622	105.556	5397.22	2877.78	5.55556	150	27.7778	4578.14	515.113	118.65	5.78778	28.9389	14.4695	1412.22	0.981156	2.63366	4.35171	0.113289	1.24568	0.353275	2.70344	1.40996	0.279765	0.027003	0.0396821	0.00133044
071922 Immunopheno Motif ck #03 NMVB2 mesothelioma_Scan2_Core[11,1,A]_[11489,54746]	4041	Peritoneal	epithelial or epithelioid	1761	1898	0.532652	2645.21	0.0100105	0.582719	0.254478	0.00579557	0.00105374	0.0052687	0.549688	0.0227144	0.0374787	0.00340716	0.0244179	0.00113572	0.361158	52.7778	3072.22	1341.67	30.5556	5.55556	27.7778	2729.81	112.802	186.123	16.9203	121.262	5.64011	1793.55	1.07303	2.1941	3.9237	0.141906	0.889521	0.31262	1.82657	1.01537	0.323567	0.0368785	0.105151	0.00243839
071922 Immunopheno Motif ck #03 NMVB2 mesothelioma_Scan2_Core[11,1,B]_[12395,54865]	4042	Pleural	epithelial or epithelioid	1518	1613	0	0	0.0396776	0.0539368	0.437694	0.0117793	0.00867948	0.0123993	0.0256917	0.0197628	0.00197628	0	0.101449	0	0.85112	177.778	241.667	1961.11	52.7778	38.8889	55.5556	119.477	91.9053	9.19053	0	471.781	0	3958.06	1.3145	0.923267	4.66028	0.153498	0.5974	0.371844	0.156193	0.87583	0.303381	0.00881818	0.449	0.0015112
071922 Immunopheno Motif ck #03 NMVB2 mesothelioma_Scan2_Core[11,1,C]_[13277,55056]	4042	Pleural	epithelial or epithelioid	1880	2060	0.502128	2939.74	0.0242718	0.236893	0.217476	0.0101942	0.00339806	0.0121359	0.476596	0.0244681	0.0148936	0	0.18617	0.00319149	0.294681	138.889	1355.56	1244.44	58.3333	19.4444	69.4444	2790.26	143.25	87.1957	0	1089.95	18.6848	1725.23	1.24556	1.60034	4.68473	0.170108	0.616033	0.432124	2.7343	0.806848	0.459431	0.0521782	0.69912	0.00581543
071922 Immunopheno Motif ck #03 NMVB2 mesothelioma_Scan2_Core[11,1,D]_[14158,55223]	4042	Pleural	epithelial or epithelioid	1408	1455	0	0	0.0378007	0.0364261	0.256357	0.00687285	0.00274914	0.0109966	0.0120739	0.0241477	0.000710227	0	0.0894886	0.000710227	0.872869	152.778	147.222	1036.11	27.7778	11.1111	44.4444	50.9216	101.843	2.99539	0	377.419	2.99539	3681.33	1.34728	0.973355	4.85513	0.135032	0.5094	0.402201	0.0810284	0.589506	0.201315	0.0198999	0.34978	0.00181605
071922 Immunopheno Motif ck #03 NMVB2 mesothelioma_Scan2_Core[12,1,B]_[16298,55552]	4043	Pleural	epithelial or epithelioid	1189	1273	0.186712	662.187	0.0895522	0.260801	0.271799	0.00942655	0.00392773	0.0298507	0.324643	0.107653	0.0151388	0	0.0151388	0.00168209	0.535744	316.667	922.222	961.111	33.3333	13.8889	105.556	1151.37	381.802	53.6908	0	53.6908	5.96565	1900.06	1.24191	1.18033	4.56215	0.188984	0.762599	0.380953	1.49143	1.05603	0.265141	0.0458671	0.0701783	0.0051455
071922 Immunopheno Motif ck #03 NMVB2 mesothelioma_Scan2_Core[12,1,C]_[17180,55718]	4043	Pleural	epithelial or epithelioid	1621	1791	0.101789	491.157	0.0485762	0.198772	0.328867	0.00893356	0.00335008	0.0217755	0.40839	0.082665	0.00246761	0	0.012955	0.00185071	0.491672	241.667	988.889	1636.11	44.4444	16.6667	108.333	1970.58	398.879	11.9068	0	62.5108	8.93012	2372.43	0.961902	0.989664	4.26261	0.162497	0.929756	0.31483	1.23746	1.29764	0.113076	0.0297588	0.0467384	0.00231647
071922 Immunopheno Motif ck #03 NMVB2 mesothelioma_Scan2_Core[12,1,D]_[18038,55861]	4043	Pleural	epithelial or epithelioid	1186	1368	0.104553	397.212	0.0526316	0.186404	0.22076	0.00584795	0.00511696	0.00950292	0.257167	0.190556	0.00758853	0	0.0261383	0.00421585	0.514334	200	708.333	838.889	22.2222	19.4444	36.1111	977.013	723.951	28.8299	0	99.303	16.0166	1954.03	1.32453	1.02992	4.14449	0.152573	0.966948	0.344853	1.14181	1.16577	0.213353	0.0353128	0.0972057	0.00388702
071922 Immunopheno Motif ck #03 NMVB2 mesothelioma_Scan2_Core[12,1,E]_[18920,56004]	4044	Pleural	biphasic	2805	2862	0.0285205	230.75	0.00524109	0.0317959	0.0380853	0.000698812	0	0.00104822	0.354367	0.110873	0.00106952	0	0.00178253	0	0.531907	41.6667	252.778	302.778	5.55556	0	8.33333	2867.06	897.039	8.65311	0	14.4218	0	4303.48	0.84976	0.816465	2.97578	0.0671045	0.872745	0.184762	0.751768	1.1675	0.100746	0.00664884	0.0280592	0.000503743
071922 Immunopheno Motif ck #03 NMVB2 mesothelioma_Scan2_Core[10,2,B]_[9107,55223]	4044	Pleural	biphasic	1340	1397	0.0955224	370.751	0.0336435	0.0658554	0.133142	0.00071582	0.00143164	0.00214746	0.229104	0.0373134	0.0328358	0.000746269	0.118657	0.000746269	0.580597	130.556	255.556	516.667	2.77778	5.55556	8.33333	889.223	144.825	127.446	2.89649	460.542	2.89649	2253.47	1.32448	1.03038	3.54117	0.0881775	0.50255	0.344666	0.821442	1.01564	0.456908	0.0129321	0.32217	0.000876119
071922 Immunopheno Motif ck #03 NMVB2 mesothelioma_Scan2_Core[10,2,C]_[10060,55366]	4044	Pleural	biphasic	1046	1001	0.00573614	17.6085	0.030969	0.017982	0.125874	0.00899101	0.003996	0.002997	0.0736138	0.0525813	0.113767	0	0.0497132	0	0.710325	86.1111	50	350	25	11.1111	8.33333	225.976	161.411	349.235	0	152.607	0	2180.52	1.25452	0.67782	3.55052	0.115115	0.572754	0.275126	0.312645	0.849068	0.977808	0.0219159	0.230442	0.0008174
071922 Immunopheno Motif ck #03 NMVB2 mesothelioma_Scan2_Core[11,2,A]_[11346,55556]	4045	Pleural	epithelial or epithelioid	136	120	0	0	0.108333	0.05	0.366667	0	0.00833333	0.00833333	0.0441176	0.257353	0.161765	0	0	0	0.536765	36.1111	16.6667	122.222	0	2.77778	2.77778	30.043	175.251	110.158	0	0	0	365.523	1.52056	0.770967	4.56343	0.150575	0.785608	0.37825	0.0455515	1.63799	0.853721	0.0436912	0.0306912	0.00138971
071922 Immunopheno Motif ck #03 NMVB2 mesothelioma_Scan2_Core[11,2,B]_[12252,55699]	4045	Pleural	epithelial or epithelioid	1776	1932	0.353604	1844.88	0.0362319	0.368012	0.188406	0.00362319	0	0.0015528	0.386261	0.0208333	0.0501126	0.0045045	0.0675676	0.000563063	0.470158	194.444	1975	1011.11	19.4444	0	8.33333	2015.27	108.695	261.456	23.5017	352.525	2.93771	2452.99	1.29433	1.67271	3.86479	0.148026	0.568631	0.32448	1.95749	0.861032	0.626297	0.0529983	0.269207	0.00425338
071922 Immunopheno Motif ck #03 NMVB2 mesothelioma_Scan2_Core[11,2,C]_[13134,55890]	4045	Pleural	epithelial or epithelioid	791	900	0	0	0.0211111	0.308889	0.127778	0.00333333	0	0.00444444	0.132743	0.05689	0.079646	0.155499	0.011378	0.0202276	0.543616	52.7778	772.222	319.444	8.33333	0	11.1111	457.555	196.095	274.533	535.993	39.219	69.7227	1873.8	1.13218	1.28831	3.97435	0.102842	0.693278	0.323431	0.0515259	0.959257	1.12105	0.493238	0.0600809	0.00374336
071922 Immunopheno Motif ck #03 NMVB2 mesothelioma_Scan2_Core[11,2,D]_[14039,56033]	4046	Pleural	epithelial or epithelioid	919	1051	0.273123	717.433	0.294957	0.47764	0.311132	0.0323501	0.0104662	0.000951475	0.29815	0.0326442	0.0413493	0.00652884	0.127312	0.00652884	0.487486	861.111	1394.44	908.333	94.4444	30.5556	2.77778	783.174	85.7489	108.615	17.1498	334.421	17.1498	1280.52	1.7776	2.26961	4.43324	0.263664	0.745651	0.389125	1.4907	0.361393	0.599857	0.0875963	0.418355	0.00707291
071922 Immunopheno Motif ck #03 NMVB2 mesothelioma_Scan2_Core[12,2,B]_[16179,56433]	4046	Pleural	epithelial or epithelioid	1233	1340	0.0932685	336.34	0.250746	0.337313	0.244776	0.011194	0.232836	0.0977612	0.306569	0.247364	0.0251419	0	0.0494728	0.00405515	0.367397	933.333	1255.56	911.111	41.6667	866.667	363.889	1105.53	892.032	90.6655	0	178.406	14.6235	1324.89	1.65851	1.65429	3.57735	0.154709	1.6211	0.29981	0.877873	1.63293	0.329237	0.040837	0.179812	0.00585969
071922 Immunopheno Motif ck #03 NMVB2 mesothelioma_Scan2_Core[12,2,C]_[17037,56552]	4046	Pleural	epithelial or epithelioid	791	933	0.091024	226.186	0.290461	0.503751	0.267953	0.0353698	0.0182208	0.00107181	0.145386	0.0391909	0.12263	0.00632111	0.0493047	0.00884956	0.628319	752.778	1305.56	694.444	91.6667	47.2222	2.77778	361.269	97.3855	304.722	15.7073	122.517	21.9903	1561.31	1.67908	2.28019	4.21479	0.258242	0.753519	0.434528	0.621771	0.442488	1.0933	0.0573186	0.185858	0.0061732
071922 Immunopheno Motif ck #03 NMVB2 mesothelioma_Scan2_Core[12,2,D]_[17895,56743]	4047	Peritoneal	Not specified	1133	1168	0.300971	1082.37	0.200342	0.468322	0.252568	0.00513699	0.00342466	0.0410959	0.189762	0.0211827	0.0255958	0.00882613	0.545455	0.0767873	0.132392	650	1519.44	819.444	16.6667	11.1111	133.333	682.434	76.1787	92.0493	31.7411	1961.6	276.148	476.117	1.60399	2.02498	3.73155	0.214982	0.895884	0.648098	2.38047	0.679756	0.781188	0.0629726	1.8331	0.0112595
071922 Immunopheno Motif ck #03 NMVB2 mesothelioma_Scan2_Core[12,2,E]_[18753,56910]	4047	Peritoneal	Not specified	1228	1308	0.298046	1098.16	0.188073	0.471713	0.316514	0.00229358	0.0114679	0.0336391	0.277687	0.034202	0.0635179	0.00895765	0.433225	0.0333876	0.149023	683.333	1713.89	1150	8.33333	41.6667	122.222	1023.14	126.018	234.033	33.0047	1596.23	123.017	549.078	1.53467	2.05556	4.24402	0.204012	0.913073	0.591397	2.59575	0.768977	0.874007	0.0758583	1.4193	0.0113054
071922 Immunopheno Motif ck #03 NMVB2 mesothelioma_Scan2_Core[10,3,B]_[9035,56033]	4047	Peritoneal	Not specified	1307	1449	0.332823	1467.56	0.258799	0.428571	0.375431	0.00138026	0.000690131	0.0207039	0.307575	0.0298393	0.0856924	0.0244836	0.0283091	0.000765111	0.523336	1041.67	1725	1511.11	5.55556	2.77778	83.3333	1356.22	131.574	377.854	107.958	124.827	3.37369	2307.61	1.70074	2.14874	5.15403	0.209142	0.8233	0.547302	1.31576	1.1432	0.782197	0.0967942	0.160375	0.00239633
071922 Immunopheno Motif ck #03 NMVB2 mesothelioma_Scan2_Core[10,3,C]_[9965,56176]	4048	Peritoneal	epithelial or epithelioid	1822	1926	0.261251	1418.4	0.338525	0.781931	0.158359	0.0155763	0.0332295	0.0109034	0.347969	0.199232	0.113611	0.0208562	0.103732	0.00439078	0.210209	1811.11	4183.33	847.222	83.3333	177.778	58.3333	1889.22	1081.68	616.826	113.234	563.189	23.8387	1141.28	1.77177	3.33622	4.59432	0.284071	1.17535	0.598818	2.20322	1.1921	1.15191	0.126521	0.547516	0.00453513
071922 Immunopheno Motif ck #03 NMVB2 mesothelioma_Scan2_Core[11,3,A]_[11203,56366]	4048	Peritoneal	epithelial or epithelioid	1411	1588	0.463501	2600.24	0.508186	0.729849	0.382872	0.0176322	0.0163728	0.0302267	0.579731	0.0758327	0.0248051	0.0496102	0.042523	0.00850461	0.218994	2241.67	3219.44	1688.89	77.7778	72.2222	133.333	3252.28	425.421	139.156	278.313	238.554	47.7107	1228.55	2.80677	3.49894	6.26068	0.353652	1.06485	0.696764	2.73154	0.939591	0.421693	0.195644	0.167351	0.00651028
071922 Immunopheno Motif ck #03 NMVB2 mesothelioma_Scan2_Core[11,3,B]_[12109,56605]	4048	Peritoneal	epithelial or epithelioid	1686	1782	0.259786	1225	0.34624	0.661055	0.19248	0.0112233	0.0123457	0.00841751	0.354686	0.0462633	0.00771056	0	0.223606	0	0.367734	1713.89	3272.22	952.778	55.5556	61.1111	41.6667	1672.49	218.15	36.3584	0	1054.39	0	1734.02	1.87743	2.44944	3.44553	0.167362	0.612324	0.402902	2.04913	0.577185	0.301817	0.0492687	0.580638	0.00400237
071922 Immunopheno Motif ck #03 NMVB2 mesothelioma_Scan2_Core[11,3,C]_[13014,56748]	4049	Peritoneal	epithelial or epithelioid	1172	1200	0.337031	1158.94	0.274167	0.578333	0.28	0.0075	0.0125	0.005	0.425768	0.0614334	0.0750853	0.000853242	0.0366894	0.00341297	0.396758	913.889	1927.78	933.333	25	41.6667	16.6667	1464.08	211.249	258.194	2.93402	126.163	11.7361	1364.32	1.85212	2.7777	4.64657	0.310265	0.819289	0.57289	1.41131	0.637973	0.731823	0.0597773	0.202578	0.00302474
071922 Immunopheno Motif ck #03 NMVB2 mesothelioma_Scan2_Core[11,3,D]_[13896,56867]	4049	Peritoneal	epithelial or epithelioid	1333	1401	0.298575	1219.5	0.191292	0.548894	0.304782	0.00356888	0.000713776	0.0149893	0.375094	0.0510128	0.0562641	0.000750188	0.0270068	0.00375094	0.486122	744.444	2136.11	1186.11	13.8889	2.77778	58.3333	1532.03	208.356	229.805	3.06406	110.306	15.3203	1985.51	1.45208	2.66628	4.31023	0.260161	0.587123	0.410429	0.983181	0.711812	0.596647	0.0365341	0.125501	0.00293773
071922 Immunopheno Motif ck #03 NMVB2 mesothelioma_Scan2_Core[12,3,B]_[15989,57291]	4049	Peritoneal	epithelial or epithelioid	1604	1836	0.19389	1080.38	0.0740741	0.104031	0.221133	0.00272331	0.00653595	0.0185185	0.339776	0.0554863	0.0492519	0.00685786	0.00311721	0.000623441	0.544888	377.778	530.556	1127.78	13.8889	33.3333	94.4444	1893.27	309.177	274.438	38.2129	17.3695	3.4739	3036.19	1.19417	1.3797	3.46387	0.175309	0.751377	0.275673	1.04245	0.935731	0.459118	0.0602475	0.0231496	0.00252681
071922 Immunopheno Motif ck #03 NMVB2 mesothelioma_Scan2_Core[12,3,C]_[16870,57434]	4050	Peritoneal	Not specified	1967	1910	0.692933	4008.44	0.110471	0.825654	0.271204	0.00628272	0.0026178	0.0303665	0.815455	0.0116929	0.0116929	0.00305033	0.0391459	0.00305033	0.115913	586.111	4380.56	1438.89	33.3333	13.8889	161.111	4717.19	67.6406	67.6406	17.6454	226.449	17.6454	670.524	1.5307	2.79434	4.26823	0.183479	0.621278	0.576287	2.7754	0.625524	0.181764	0.0697778	0.136087	0.00529537
071922 Immunopheno Motif ck #03 NMVB2 mesothelioma_Scan2_Core[12,3,D]_[17704,57601]	4050	Peritoneal	Not specified	3345	3212	0.776084	7693.81	0.0473225	0.849315	0.202989	0.00498132	0.00124533	0.00249066	0.775187	0.0218236	0.00926756	0.000597907	0.0863976	0	0.106726	422.222	7577.78	1811.11	44.4444	11.1111	22.2222	7684.92	216.351	91.8752	5.92743	856.514	0	1058.05	1.3155	2.90663	3.52923	0.130112	0.694675	0.47285	2.42536	0.631893	0.197599	0.0361937	0.309329	0.0029151
071922 Immunopheno Motif ck #03 NMVB2 mesothelioma_Scan2_Core[12,3,E]_[18610,57744]	4050	Peritoneal	Not specified	3019	3027	0.748261	6779.03	0.0346878	0.828213	0.309878	0.00561612	0.00132144	0.0171787	0.727062	0.0195429	0.0129182	0	0.105333	0.000993707	0.13415	291.667	6963.89	2605.56	47.2222	11.1111	144.444	6586.97	177.053	117.035	0	954.286	9.0027	1215.36	1.27661	2.74999	3.60382	0.143061	0.67007	0.438098	2.5982	0.654111	0.227184	0.0389202	0.356627	0.00347334
071922 Immunopheno Motif ck #03 NMVB2 mesothelioma_Scan2_Core[10,4,B]_[8916,56915]	4051	Pleural	biphasic	682	785	0.0777126	165.96	0.0687898	0.13758	0.271338	0.00509554	0.00127389	0.0216561	0.121701	0.0175953	0.0322581	0	0.0190616	0.00146628	0.807918	150	300	591.667	11.1111	2.77778	47.2222	259.9	37.5759	68.8892	0	40.7073	3.13133	1725.36	1.29856	1.14582	4.43494	0.175518	0.446838	0.436139	0.82256	0.890776	0.389389	0.026195	0.0437449	0.00170821
071922 Immunopheno Motif ck #03 NMVB2 mesothelioma_Scan2_Core[10,4,C]_[9822,57034]	4051	Pleural	biphasic	1009	989	0.239841	723.984	0.0353893	0.082912	0.277048	0.00303337	0.00303337	0.00808898	0.334985	0.0436075	0.0307235	0	0.0297324	0.00198216	0.558969	97.2222	227.778	761.111	8.33333	8.33333	22.2222	1011.18	131.634	92.7418	0	89.7501	5.98334	1687.3	1.13821	1.12791	4.44575	0.133475	0.538836	0.379053	1.42867	0.962148	0.449221	0.0351952	0.0804589	0.00266799
071922 Immunopheno Motif ck #03 NMVB2 mesothelioma_Scan2_Core[11,4,A]_[11084,57272]	4051	Pleural	biphasic	1068	1140	0.143258	475.839	0.0622807	0.201754	0.294737	0.00789474	0.00789474	0.0131579	0.235955	0.093633	0.0524345	0.00093633	0.0355805	0.0224719	0.558989	197.222	638.889	933.333	25	25	41.6667	783.734	311.006	174.163	3.11006	118.182	74.6414	1856.7	1.46294	1.31677	4.43964	0.146073	0.738669	0.354938	1.02998	0.843559	0.651767	0.0343848	0.114193	0.0132228
071922 Immunopheno Motif ck #03 NMVB2 mesothelioma_Scan2_Core[11,4,B]_[11942,57487]	4052	Pleural	Not specified	988	1053	0.158907	457.28	0.0389364	0.163343	0.353276	0.00189934	0.002849	0.0132953	0.423077	0.0263158	0.01417	0	0.0131579	0.00303644	0.520243	113.889	477.778	1033.33	5.55556	8.33333	38.8889	1217.47	75.7279	40.7766	0	37.864	8.73784	1497.08	1.07687	1.34461	4.48903	0.130275	0.587102	0.352596	1.78629	0.812416	0.158473	0.0396619	0.0413128	0.00275607
071922 Immunopheno Motif ck #03 NMVB2 mesothelioma_Scan2_Core[11,4,C]_[12848,57653]	4052	Pleural	Not specified	971	992	0.359423	1055.12	0.015121	0.310484	0.351815	0.00302419	0.0725806	0.0806452	0.475798	0.125644	0.00411946	0	0.00720906	0.0133883	0.373841	41.6667	855.556	969.444	8.33333	200	222.222	1396.75	368.838	12.093	0	21.1628	39.3024	1097.44	1.1185	1.36797	4.62355	0.092501	0.649305	0.401703	2.89894	1.0926	0.0641555	0.0545736	0.0262523	0.00594027
071922 Immunopheno Motif ck #03 NMVB2 mesothelioma_Scan2_Core[11,4,D]_[13753,57772]	4052	Pleural	Not specified	704	833	0.0582386	121.642	0.00840336	0.032413	0.354142	0.00120048	0.0120048	0.00360144	0.298295	0.134943	0.00710227	0	0.00568182	0.00284091	0.551136	19.4444	75	819.444	2.77778	27.7778	8.33333	623.044	281.853	14.8344	0	11.8675	5.93376	1151.15	0.778285	0.72327	4.27168	0.0705534	0.992999	0.242654	0.986376	1.16074	0.0484048	0.0249247	0.015777	0.00201989
071922 Immunopheno Motif ck #03 NMVB2 mesothelioma_Scan2_Core[12,4,B]_[15798,58125]	4053	Pleural	Not specified	1727	1839	0	0	0.0342577	0.016857	0.0190321	0.00978793	0.00380642	0.0326264	0.0978576	0.0926462	0.19282	0.0347423	0	0.00347423	0.57846	175	86.1111	97.2222	50	19.4444	166.667	516.546	489.038	1017.81	183.389	0	18.3389	3053.43	0.965014	0.658712	2.6628	0.14861	0.594881	0.300245	0.0613312	0.812996	1.19883	0.12947	0.0120724	0.00193804
071922 Immunopheno Motif ck #03 NMVB2 mesothelioma_Scan2_Core[12,4,C]_[16688,58260]	4053	Pleural	Not specified	1151	1289	0	0	0.0155159	0.0131885	0.030256	0.00310318	0.0364624	0.342126	0.0243267	0.0460469	0.0338836	0	0.00695048	0.00173762	0.887055	55.5556	47.2222	108.333	11.1111	130.556	1225	85.1051	161.092	118.539	0	24.3157	6.07894	3103.3	1.38303	0.418144	2.45457	0.0727735	0.356389	0.248607	0.109751	0.665698	0.283077	0.0141781	0.0486447	0.00141268
071922 Immunopheno Motif ck #03 NMVB2 mesothelioma_Scan2_Core[12,4,D]_[17514,58435]	4053	Pleural	Not specified	1495	1581	0	0	0.029728	0.00885515	0.0151803	0.00695762	0.0132827	0.0316256	0.0341137	0.0849498	0.0521739	0	0.000668896	0.00334448	0.824749	130.556	38.8889	66.6667	30.5556	58.3333	138.889	148.872	370.722	227.687	0	2.91907	14.5953	3599.21	0.920156	0.446343	2.35159	0.0969981	0.427536	0.331414	0.0773846	0.822193	0.435136	0.00776054	0.0172441	0.00129766
071922 Immunopheno Motif ck #03 NMVB2 mesothelioma_Scan2_Core[12,4,E]_[18395,58578]	4054	Pleural	biphasic	2151	2181	0	0	0.0137552	0.00641907	0.0430995	0.000458505	0.00412655	0.00550206	0.448629	0.0478847	0.0023245	0	0.0223152	0	0.478847	83.3333	38.8889	261.111	2.77778	25	33.3333	2979.26	317.994	15.4366	0	148.191	0	3179.94	0.44842	0.604853	1.87121	0.048658	0.885419	0.123051	0.0330563	1.31494	0.0333408	0.0120209	0.0703133	0.00027894
071922 Immunopheno Motif ck #03 NMVB2 mesothelioma_Scan2_Core[13,1,B]_[8799,57989]	4054	Pleural	biphasic	746	994	0	0	0.0331992	0.0291751	0.17505	0.00704225	0.00503018	0.00100604	0.0187668	0.0656836	0.0589812	0.00536193	0.0107239	0	0.840483	51.5625	45.3125	271.875	10.9375	7.8125	1.5625	44.3388	155.186	139.351	12.6682	25.3365	0	1985.75	1.03673	0.876898	3.46426	0.12607	0.518012	0.334752	0.0335241	0.936721	0.524716	0.0192373	0.0196233	0.000497319
071922 Immunopheno Motif ck #03 NMVB2 mesothelioma_Scan2_Core[13,1,C]_[9657,58132]	4054	Pleural	biphasic	2192	2646	0	0	0.00340136	0.242252	0.162509	0.0117158	0.00642479	0.00151172	0.00638686	0.0479015	0.0255474	0	0.312956	0.00228102	0.604927	14.0625	1001.56	671.875	48.4375	26.5625	6.25	43.711	327.833	174.844	0	2141.84	15.6111	4140.06	0.807834	1.7748	3.31504	0.149769	1.05318	0.301443	0.0277039	0.949486	0.292141	0.00984033	0.672075	0.000726277
071922 Immunopheno Motif ck #03 NMVB2 mesothelioma_Scan2_Core[14,1,A]_[10879,58418]	4055	Pleural	epithelial or epithelioid	1917	2274	0.165363	954.143	0.169305	0.572999	0.328056	0.00659631	0.00395778	0.00175901	0.418884	0.0552947	0.0010433	0	0.0401669	0	0.484611	601.562	2035.94	1165.62	23.4375	14.0625	6.25	2416.96	319.051	6.01983	0	231.764	0	2796.21	2.06835	2.045	4.84384	0.173734	0.750898	0.431648	1.90754	0.871344	0.0441513	0.0533865	0.129161	0.00283203
071922 Immunopheno Motif ck #03 NMVB2 mesothelioma_Scan2_Core[14,1,B]_[11785,58608]	4055	Pleural	epithelial or epithelioid	3312	4459	0.364432	3518.3	0.102489	0.635569	0.28078	0.00627943	0.0148015	0.000672797	0.669384	0.109903	0.00452899	0	0.0169082	0.000301932	0.198973	714.062	4428.12	1956.25	43.75	103.125	4.6875	6462.36	1061.03	43.7237	0	163.235	2.91491	1920.93	1.24503	2.35049	3.7105	0.121085	1.0052	0.389431	1.98981	0.943933	0.0606615	0.0375894	0.0778835	0.000992754
071922 Immunopheno Motif ck #03 NMVB2 mesothelioma_Scan2_Core[14,1,C]_[12643,58847]	4055	Pleural	epithelial or epithelioid	3602	4463	0.248195	2635.41	0.0838001	0.551423	0.113153	0.00806632	0.0315931	0.00492942	0.625208	0.191838	0.00416435	0.000277624	0.0305386	0.00138812	0.146585	584.375	3845.31	789.062	56.25	220.312	34.375	6638.64	2036.99	44.2183	2.94789	324.268	14.7394	1556.48	1.28246	2.4809	3.80177	0.148704	1.13658	0.471778	1.75861	0.989808	0.127865	0.0385986	0.103655	0.00105858
071922 Immunopheno Motif ck #03 NMVB2 mesothelioma_Scan2_Core[14,1,D]_[13525,58990]	4056	Pleural	biphasic	1625	2218	0.0904615	473.63	0.330027	0.417042	0.271867	0.00946799	0.00586114	0.00495942	0.584615	0.00123077	0.016	0	0.0166154	0	0.381538	1143.75	1445.31	942.188	32.8125	20.3125	17.1875	3060.87	6.44395	83.7713	0	86.9933	0	1997.62	1.85145	1.97265	4.55745	0.18468	0.658611	0.43457	0.851643	0.52246	0.165172	0.0368258	0.0652942	0.000388308
071922 Immunopheno Motif ck #03 NMVB2 mesothelioma_Scan2_Core[15,1,B]_[15623,59412]	4056	Pleural	biphasic	2163	2817	0.0577901	356.558	0.288605	0.285765	0.210508	0.0145545	0.0376287	0.00922968	0.627369	0.00416089	0.0166436	0	0.0665742	0.000924642	0.284327	1270.31	1257.81	926.562	64.0625	165.625	40.625	3870.79	25.6721	102.689	0	410.754	5.70492	1754.26	1.66138	1.77602	3.75826	0.194766	0.926051	0.406523	0.792368	0.530591	0.334119	0.0243306	0.131122	0.00045816
071922 Immunopheno Motif ck #03 NMVB2 mesothelioma_Scan2_Core[15,1,C]_[16336,59619]	4056	Pleural	biphasic	2228	2762	0.116248	800.89	0.239681	0.363143	0.15496	0.00724113	0.0734975	0.070601	0.428636	0.101885	0.0475763	0	0.149461	0.000897666	0.271544	1034.38	1567.19	668.75	31.25	317.188	304.688	2953.09	701.938	327.777	0	1029.72	6.18448	1870.8	1.66397	2.34652	4.01537	0.204397	1.36642	0.511224	0.825897	0.748852	0.507679	0.0180893	0.353644	0.000581239
071922 Immunopheno Motif ck #03 NMVB2 mesothelioma_Scan2_Core[15,1,D]_[17291,59746]	4057	Pleural	epithelial or epithelioid	1136	1613	0	0	0.00867948	0.000619963	0.0117793	0	0.228766	0.00123993	0.00352113	0.875	0	0	0	0	0.121479	21.875	1.5625	29.6875	0	576.562	3.125	11.987	2978.76	0	0	0	0	413.55	0.617195	0.0566299	0.745559	0.0190329	2.47666	0.097465	0.0557007	3.23661	0.014125	0.00115845	0.000558979	0.000323063
071922 Immunopheno Motif ck #03 NMVB2 mesothelioma_Scan2_Core[15,1,E]_[18268,59865]	4057	Pleural	epithelial or epithelioid	1294	1604	0	0	0.0193267	0.000623441	0.0374065	0	0.042394	0.00249377	0.00540958	0.926584	0.00309119	0	0	0	0.064915	48.4375	1.5625	93.75	0	106.25	6.25	20.5811	3525.25	11.7606	0	0	0	246.973	0.797658	0.0884333	1.55519	0.0495399	1.82013	0.153832	0.130706	3.04447	0.0709706	0.000685471	0.000717929	0.000105873
071922 Immunopheno Motif ck #03 NMVB2 mesothelioma_Scan2_Core[13,2,B]_[8680,58895]	4057	Pleural	epithelial or epithelioid	1185	1552	0	0	0.0173969	0.00193299	0.0502577	0.00064433	0.00773196	0.00128866	0.049789	0.511392	0.00337553	0	0	0	0.435443	42.1875	4.6875	121.875	1.5625	18.75	3.125	168.023	1725.79	11.3914	0	0	0	1469.49	0.841528	0.17701	2.08594	0.0688711	1.33609	0.19966	0.242406	2.08924	0.0571806	0.00164219	0.00113165	6.24472573839663e-05
071922 Immunopheno Motif ck #03 NMVB2 mesothelioma_Scan2_Core[1,2,B]_[10739,44234]	4004	Pleural	sarcomatoid	2125	2584	0.0174118	100.257	0.210139	0.203173	0.385836	0.0534056	0.00812693	0.0139319	0.136	0.0338824	0.285176	0	0.0663529	0.000470588	0.478118	848.438	820.312	1557.81	215.625	32.8125	56.25	783.088	195.095	1642.05	0	382.06	2.70965	2753	2.95821	1.54079	5.38775	0.40549	0.871329	0.333324	0.486524	0.52241	1.92356	0.0129327	0.322259	0.00154918
071922 Immunopheno Motif ck #03 NMVB2 mesothelioma_Scan2_Core[1,2,C]_[11761,44368]	4004	Pleural	sarcomatoid	2388	2672	0.000837521	4.9034	0.225299	0.0434132	0.227919	0.138099	0.00636228	0.00935629	0.0984087	0.126466	0.286432	0	0.0276382	0.00167504	0.45938	940.625	181.25	951.562	576.562	26.5625	39.0625	576.15	740.414	1676.96	0	161.812	9.80681	2689.52	2.69692	0.983505	3.79166	0.788949	0.665015	0.241921	0.312193	0.827643	1.72991	0.0139514	0.163645	0.00151005
071922 Immunopheno Motif ck #03 NMVB2 mesothelioma_Scan2_Core[2,2,A]_[12904,44364]	4005	Pleural	Multicystic	2010	2408	0.0422886	226.386	0.282807	0.366279	0.299419	0.016196	0.016196	0.0336379	0.190547	0.00646766	0.501493	0.00149254	0.0353234	0.0104478	0.254229	1064.06	1378.12	1126.56	60.9375	60.9375	126.562	1020.07	34.6238	2684.67	7.9901	189.099	55.9307	1360.98	2.92347	1.89861	4.26249	0.221218	1.01594	0.43406	0.50358	0.360679	2.56299	0.0348647	0.446686	0.00561841
071922 Immunopheno Motif ck #03 NMVB2 mesothelioma_Scan2_Core[2,2,B]_[13952,44523]	4005	Pleural	Multicystic	2380	2698	0.00714286	45.8957	0.18977	0.148999	0.248332	0.0118606	0.00259451	0.0322461	0.12479	0.0151261	0.422689	0.0420168	0.0470588	0.0117647	0.336555	800	628.125	1046.88	50	10.9375	135.938	801.825	97.1909	2715.95	269.975	302.372	75.5929	2162.5	2.51526	1.35116	4.49293	0.194115	0.794602	0.425476	0.253241	0.409236	2.22681	0.154869	0.395522	0.00587773
071922 Immunopheno Motif ck #03 NMVB2 mesothelioma_Scan2_Core[2,2,C]_[14746,44460]	4005	Pleural	Multicystic	1823	2265	0.065277	334.29	0.213687	0.146137	0.326711	0.012362	0.001766	0.0119205	0.228744	0.0213933	0.272628	0.00109709	0.0356555	0.00438837	0.436094	756.25	517.188	1156.25	43.75	6.25	42.1875	1171.42	109.557	1396.15	5.61832	182.596	22.4733	2233.28	2.37262	1.3955	4.65509	0.159147	0.883619	0.414636	0.592127	0.393038	1.71516	0.0362737	0.268387	0.0068486
071922 Immunopheno Motif ck #03 NMVB2 mesothelioma_Scan2_Core[2,2,D]_[15636,44650]	4006	Peritoneal	Not Specified	3331	3762	0.827079	6251.94	0.279904	0.471558	0.34051	0.00983519	0.00292398	0.0369484	0.827079	0.0294206	0.00810567	0	0.0249174	0.0210147	0.0894626	1645.31	2771.88	2001.56	57.8125	17.1875	217.188	6251.94	222.392	61.2713	0	188.353	158.852	676.254	2.83142	2.06645	5.61881	0.187164	0.559628	0.483264	3.79319	0.597975	0.365409	0.0848409	0.109507	0.0105266
071922 Immunopheno Motif ck #03 NMVB2 mesothelioma_Scan2_Core[3,2,B]_[17807,45002]	4006	Peritoneal	Not Specified	1476	2021	0.476287	2076.48	0.222662	0.548243	0.452746	0.0118753	0.00148441	0.00346363	0.606369	0.0257453	0.0901084	0	0.096206	0.00948509	0.172087	703.125	1731.25	1429.69	37.5	4.6875	10.9375	2643.6	112.242	392.848	0	419.431	41.3524	750.251	2.3328	2.20814	5.62268	0.207144	0.666294	0.509605	2.00205	0.451024	1.04317	0.0745955	0.400478	0.00676694
071922 Immunopheno Motif ck #03 NMVB2 mesothelioma_Scan2_Core[3,2,C]_[18641,45121]	4006	Peritoneal	Not Specified	1459	1601	0.619602	2677.88	0.341661	0.583385	0.572142	0.011243	0.00062461	0.00687071	0.662097	0.0191912	0.030843	0.000685401	0.0767649	0.00753941	0.202879	854.688	1459.38	1431.25	28.125	1.5625	17.1875	2861.54	82.9433	133.302	2.96226	331.773	32.5849	876.829	2.64956	2.44541	6.50414	0.240711	0.770327	0.618453	3.40219	0.674139	0.678921	0.100021	0.248815	0.0161028
071922 Immunopheno Motif ck #03 NMVB2 mesothelioma_Scan2_Core[3,2,D]_[19451,45193]	4007	Pleural	epithelial or epithelioid	1864	2114	0.50912	2992.19	0.111637	0.538316	0.246452	0.0141911	0.00141911	0.00520341	0.465129	0.0745708	0.0520386	0.00751073	0.155579	0.0493562	0.195815	368.75	1778.12	814.062	46.875	4.6875	17.1875	2733.64	438.266	305.84	44.1419	914.367	290.075	1150.84	2.06231	2.38127	4.94213	0.217082	0.675306	0.592427	3.87139	1.03508	0.845945	0.128351	0.717669	0.023051
071922 Immunopheno Motif ck #03 NMVB2 mesothelioma_Scan2_Core[3,2,E]_[20309,45407]	4007	Pleural	epithelial or epithelioid	2199	3110	0.408367	2687.37	0.115756	0.371704	0.389389	0.0257235	0.0154341	0.00160772	0.236926	0.0527513	0.0527513	0.00181901	0.542519	0.0177353	0.095498	562.5	1806.25	1892.19	125	75	7.8125	1559.16	347.144	347.144	11.9705	3570.2	116.712	628.451	1.74939	2.22304	4.16314	0.190269	1.16683	0.352126	1.55732	1.02376	0.993305	0.0444839	2.60345	0.0100464
071922 Immunopheno Motif ck #03 NMVB2 mesothelioma_Scan2_Core[1,3,B]_[10676,45282]	4007	Pleural	epithelial or epithelioid	2648	2812	0.580438	4026.7	0.343883	0.477596	0.288407	0.0188478	0.00853485	0.00640114	0.242447	0.0268127	0.211103	0.00906344	0.212991	0.247734	0.0498489	1510.94	2098.44	1267.19	82.8125	37.5	28.125	1681.94	186.009	1464.49	62.8763	1477.59	1718.62	345.82	3.06663	2.20388	3.9169	0.148654	0.973674	0.309451	2.92565	0.567164	3.0375	0.132209	1.34704	0.017952
071922 Immunopheno Motif ck #03 NMVB2 mesothelioma_Scan2_Core[1,3,C]_[11566,45346]	4008	Pleural	sarcomatoid	1758	1851	0	0	0.76121	0.226364	0.453809	0.144787	0	0.0167477	0.000568828	0.0449374	0.481229	0	0.28157	0.0102389	0.181456	2201.56	654.688	1312.5	418.75	0	48.4375	2.61813	206.832	2214.93	0	1295.97	47.1263	835.182	3.73538	1.40929	4.92486	0.884929	0.539411	0.526521	0.0649755	0.68498	3.32406	0.0546957	1.42787	0.0209716
071922 Immunopheno Motif ck #03 NMVB2 mesothelioma_Scan2_Core[2,3,A]_[12776,45381]	4008	Pleural	sarcomatoid	1912	2178	0	0	0.544995	0.537649	0.306703	0.181818	0.0151515	0.0573921	0.00104603	0.0130753	0.531381	0.000523013	0.354603	0.0575314	0.041841	1854.69	1829.69	1043.75	618.75	51.5625	195.312	5.46583	68.3228	2776.64	2.73291	1852.92	300.621	218.633	3.23626	2.04446	4.08068	0.956497	0.668298	0.549611	0.0257741	0.405869	4.39288	0.0354723	2.65866	0.0170225
071922 Immunopheno Motif ck #03 NMVB2 mesothelioma_Scan2_Core[2,3,B]_[13602,45413]	4008	Pleural	sarcomatoid	1497	1797	0	0	0.660545	0.882582	0.569282	0.115748	0.0155815	0.0489705	0.00133601	0.0140281	0.658651	0	0.0460922	0.245825	0.0340681	1854.69	2478.12	1598.44	325	43.75	137.5	7.02295	73.741	3462.31	0	242.292	1292.22	179.085	3.30161	4.09375	5.87566	1.3075	2.16838	1.01389	0.0415244	0.392908	6.16934	0.0792953	1.79863	0.0599526
071922 Immunopheno Motif ck #03 NMVB2 mesothelioma_Scan2_Core[2,3,C]_[14715,45508]	4009	Pleural	epithelial or epithelioid	1181	1254	0.585944	1800.84	0.535885	0.623604	0.469697	0.00717703	0.00398724	0.0279107	0.248095	0.019475	0.201524	0	0.0829805	0.276884	0.171041	1050	1221.88	920.312	14.0625	7.8125	54.6875	762.495	59.8545	619.364	0	255.032	850.975	525.679	2.84814	2.42244	4.07627	0.171302	0.350127	0.471309	3.11725	0.28739	2.60573	0.113042	0.518062	0.0210152
071922 Immunopheno Motif ck #03 NMVB2 mesothelioma_Scan2_Core[2,3,D]_[15541,45635]	4009	Pleural	epithelial or epithelioid	1521	1687	0.540434	2012.61	0.351512	0.652045	0.284529	0.00533491	0.0189686	0.0201541	0.3833	0.0236686	0.162393	0.0052597	0.146614	0.0565417	0.222222	926.562	1718.75	750	14.0625	50	53.125	1427.43	88.1433	604.761	19.5874	545.999	210.565	827.568	2.27002	2.24593	3.78118	0.149212	0.328087	0.378289	2.20752	0.243968	2.24133	0.0965076	0.689358	0.0113445
071922 Immunopheno Motif ck #03 NMVB2 mesothelioma_Scan2_Core[3,3,B]_[17688,45860]	4009	Pleural	epithelial or epithelioid	523	869	0.288719	495.054	0.39931	0.627158	0.421174	0.0345224	0.0126582	0	0.26195	0.0764818	0.307839	0.0229446	0.0726577	0.040153	0.217973	542.188	851.562	571.875	46.875	17.1875	0	449.155	131.14	527.839	39.342	124.583	68.8485	373.749	2.02847	2.54509	5.58245	0.315044	0.741146	0.477312	1.95751	0.647545	2.72872	0.187866	0.494302	0.023434
071922 Immunopheno Motif ck #03 NMVB2 mesothelioma_Scan2_Core[6,1,B]_[17483,47029]	4013	Peritoneal	Papillary	1284	1916	0.700935	3107.31	0.406576	0.718685	0.494781	0.00678497	0.0125261	0.00417537	0.630062	0.0514019	0.175234	0	0.0147975	0.0521807	0.076324	1217.19	2151.56	1481.25	20.3125	37.5	12.5	2793.12	227.869	776.826	0	65.5987	231.322	338.351	2.34805	3.0642	7.29677	0.232915	0.873749	0.543118	3.44728	0.668346	1.72968	0.110713	0.110234	0.0163785
071922 Immunopheno Motif ck #03 NMVB2 mesothelioma_Scan2_Core[6,1,C]_[18436,47188]	4013	Peritoneal	Papillary	947	1091	0.0549102	127.88	0.172319	0.3978	0.446379	0.00183318	0.0119157	0.0174152	0.112988	0.0580781	0.0960929	0	0.0190074	0.0221753	0.691658	293.75	678.125	760.938	3.125	20.3125	29.6875	263.137	135.258	223.79	0	44.2661	51.6438	1610.79	1.77065	1.81934	6.22465	0.153613	1.10745	0.416715	0.366222	0.839449	1.33392	0.0316779	0.127395	0.00788596
071922 Immunopheno Motif ck #03 NMVB2 mesothelioma_Scan2_Core[6,1,D]_[19294,47379]	4013	Peritoneal	Papillary	2126	2094	0.669802	3585.85	0.10936	0.739733	0.227316	0.00238777	0.00095511	0.0052531	0.733302	0.0338664	0.0263405	0	0.00376294	0.00376294	0.198965	357.812	2420.31	743.75	7.8125	3.125	17.1875	3925.8	181.307	141.017	0	20.1452	20.1452	1065.18	2.06734	2.78604	6.33126	0.180914	0.775846	0.501128	2.5498	0.730517	0.273476	0.0569817	0.0397568	0.00442239
071922 Immunopheno Motif ck #03 NMVB2 mesothelioma_Scan2_Core[6,1,E]_[20279,47569]	4014	Pleural	biphasic	4595	4912	0	0	0.028298	0.077158	0.017101	0.000610749	0.0168974	0.541327	0.0417845	0.00652884	0.000652884	0	0.00174102	0	0.949293	217.188	592.188	131.25	4.6875	129.688	4154.69	431.701	67.4534	6.74534	0	17.9876	0	9807.72	1.17674	1.31482	1.81094	0.0502822	0.212346	0.658347	0.119776	0.63077	0.0114509	0.00405767	0.00570968	0.000753863
071922 Immunopheno Motif ck #03 NMVB2 mesothelioma_Scan2_Core[4,2,B]_[10452,47116]	4014	Pleural	biphasic	4197	4800	0	0	0.295833	0.0114583	0.02375	0.004375	0.00104167	0.0395833	0.000238265	0.000238265	0.593281	0	0	0.345247	0.0609959	2218.75	85.9375	178.125	32.8125	7.8125	296.875	2.44657	2.44657	6091.95	0	0	3545.07	626.321	2.47481	0.658482	2.24412	0.135411	0.305951	0.635669	0.0831225	0.182038	3.63141	0.0333274	0.023564	0.019315
071922 Immunopheno Motif ck #03 NMVB2 mesothelioma_Scan2_Core[4,2,C]_[11318,47263]	4014	Pleural	biphasic	3262	3558	0	0	0.153176	0.0278246	0.0775717	0.00224845	0.00562114	0.0216414	0.00030656	0.00183936	0.766094	0	0.000613121	0.032802	0.198345	851.562	154.688	431.25	12.5	31.25	120.312	2.45908	14.7545	6145.24	0	4.91816	263.122	1591.03	2.17404	0.83656	2.49428	0.0896675	0.424276	0.291394	0.0835282	0.252102	3.2539	0.0204586	0.0152587	0.00658706
071922 Immunopheno Motif ck #03 NMVB2 mesothelioma_Scan2_Core[5,2,A]_[12662,47364]	4015	Pleural	epithelial or epithelioid	1583	1796	0.747947	3789.55	0.0890869	0.077951	0.449332	0.0473274	0.00723831	0.0111359	0.236892	0.0151611	0.134555	0	0.403032	0.18067	0.0296905	250	218.75	1260.94	132.812	20.3125	31.25	1200.24	76.8151	681.734	0	2042	915.38	150.43	1.98582	1.1446	5.30141	0.252511	1.23604	0.329293	3.11947	0.564227	2.48313	0.0745218	1.7666	0.015331
071922 Immunopheno Motif ck #03 NMVB2 mesothelioma_Scan2_Core[5,2,B]_[13568,47436]	4015	Pleural	epithelial or epithelioid	1637	2073	0.543677	2786.09	0.0781476	0.00916546	0.345876	0.0313555	0.0144718	0.0231548	0.211362	0.0134392	0.251069	0	0.323763	0.136225	0.0641417	253.125	29.6875	1120.31	101.562	46.875	75	1083.13	68.8697	1286.61	0	1659.13	698.088	328.696	1.66169	0.828296	4.59607	0.220961	1.20209	0.338687	2.2158	0.653075	2.73142	0.0555052	1.72135	0.0133073
071922 Immunopheno Motif ck #03 NMVB2 mesothelioma_Scan2_Core[5,2,C]_[14426,47555]	4015	Pleural	epithelial or epithelioid	1535	1999	0.555049	2799.16	0.0835418	0.0395198	0.342171	0.0485243	0.008004	0.0150075	0.210423	0.0149837	0.0664495	0	0.620847	0.0599349	0.0273616	260.938	123.438	1068.75	151.562	25	46.875	1061.19	75.5643	335.111	0	3130.99	302.257	137.987	1.64046	0.997056	4.50998	0.272178	1.48394	0.333209	2.51269	0.662672	2.17453	0.0611316	2.80214	0.0130345
071922 Immunopheno Motif ck #03 NMVB2 mesothelioma_Scan2_Core[5,2,D]_[15308,47602]	4016	Pleural	epithelial or epithelioid	2108	2749	0.41888	2738.26	0.0854856	0.0312841	0.198254	0.00945798	0.00545653	0.0352856	0.290797	0.0156546	0.159867	0.000474383	0.398956	0.00996205	0.124288	367.188	134.375	851.562	40.625	23.4375	151.562	1900.97	102.336	1045.07	3.10109	2608.02	65.1229	812.486	1.20712	0.863575	3.94012	0.197008	1.288	0.301478	1.62987	0.64223	1.51319	0.0359701	1.55027	0.00731546
071922 Immunopheno Motif ck #03 NMVB2 mesothelioma_Scan2_Core[6,2,B]_[17621,47948]	4016	Pleural	epithelial or epithelioid	2208	2759	0.0561594	406.623	0.07249	0.00036245	0.0924248	0.00398695	0.128307	0.0612541	0.0013587	0.355978	0.0194746	0	0.614583	0.000905797	0.00769928	312.5	1.5625	398.438	17.1875	553.125	264.062	9.83766	2577.47	141.006	0	4449.9	6.55844	55.7467	0.817848	0.107681	1.9777	0.125344	1.44969	0.18783	0.428226	1.32934	0.688422	0.0106033	2.13057	0.00439221
071922 Immunopheno Motif ck #03 NMVB2 mesothelioma_Scan2_Core[6,2,C]_[18418,48132]	4016	Pleural	epithelial or epithelioid	2183	2416	0.0476409	302.31	0.0517384	0.000827815	0.0413907	0.00745033	0.0298013	0.0111755	0.00549702	0.506184	0.00503894	0	0.459001	0.000458085	0.0238204	195.312	3.125	156.25	28.125	112.5	42.1875	34.8819	3212.04	31.9751	0	2912.64	2.90682	151.155	0.685895	0.119627	1.73293	0.0977935	1.57238	0.144299	0.456434	1.60449	0.419591	0.0137238	1.50816	0.0023147
071922 Immunopheno Motif ck #03 NMVB2 mesothelioma_Scan2_Core[6,2,D]_[19277,48360]	4017	Pleural	epithelial or epithelioid	1526	1632	0.320446	1324.66	0.0453431	0.0147059	0.231005	0.0134804	0.000612745	0.0257353	0.478375	0.0288336	0.0176933	0	0.0373526	0.00196592	0.43578	115.625	37.5	589.062	34.375	1.5625	65.625	1977.51	119.193	73.1409	0	154.409	8.12676	1801.43	1.17957	0.738939	2.75806	0.118091	0.575589	0.240246	1.39421	0.648391	0.231017	0.0346592	0.107338	0.00290826
071922 Immunopheno Motif ck #03 NMVB2 mesothelioma_Scan2_Core[6,2,E]_[19961,48427]	4017	Pleural	epithelial or epithelioid	1294	1476	0.340804	1333.36	0.0304878	0.0250678	0.281843	0.00271003	0.0345528	0.102981	0.482226	0.159196	0.0193199	0	0.0316847	0	0.307573	70.3125	57.8125	650	6.25	79.6875	237.5	1886.67	622.841	75.5875	0	123.964	0	1203.35	1.22571	0.771443	3.46081	0.0820583	0.491665	0.245068	1.51374	0.754853	0.18517	0.0346066	0.105061	0.00199304
071922 Immunopheno Motif ck #03 NMVB2 mesothelioma_Scan2_Core[4,3,B]_[10271,48020]	4017	Pleural	epithelial or epithelioid	1494	1676	0.307229	1245.98	0.105012	0.0298329	0.294153	0.00477327	0.0178998	0.00835322	0.283802	0.00669344	0.498661	0	0.0220884	0.00535475	0.1834	275	78.125	770.312	12.5	46.875	21.875	1150.97	27.1455	2022.34	0	89.5801	21.7164	743.786	2.14993	0.930301	4.02038	0.0904039	0.676627	0.245372	1.65421	0.378415	2.74034	0.0522242	0.140804	0.00767001
071922 Immunopheno Motif ck #03 NMVB2 mesothelioma_Scan2_Core[4,3,C]_[11246,48196]	4018	Pleural	epithelial or epithelioid	921	1092	0.488599	989.807	0.508242	0.442308	0.511905	0.000915751	0.0018315	0.018315	0.361564	0.00325733	0.295331	0	0.0119435	0.00434311	0.323561	867.188	754.688	873.438	1.5625	3.125	31.25	732.457	6.59871	598.283	0	24.1953	8.79828	655.472	2.8763	1.58981	4.9896	0.157907	0.400024	0.453471	2.68784	0.32372	1.56511	0.0962628	0.0709077	0.0104712
071922 Immunopheno Motif ck #03 NMVB2 mesothelioma_Scan2_Core[5,3,A]_[12543,48222]	4018	Pleural	epithelial or epithelioid	1011	1337	0.3818	1078.65	0.346298	0.379207	0.277487	0.00897532	0	0.00149589	0.403561	0.00593472	0.00692384	0	0.0365974	0.0385757	0.508408	723.438	792.188	579.688	18.75	0	3.125	1140.13	16.7666	19.561	0	103.394	108.983	1436.34	2.59001	1.72323	4.00482	0.140877	0.410639	0.387154	1.98212	0.335189	0.687779	0.0663719	0.125038	0.00681207
071922 Immunopheno Motif ck #03 NMVB2 mesothelioma_Scan2_Core[5,3,B]_[13425,48317]	4018	Pleural	epithelial or epithelioid	1248	1602	0.542468	1936.85	0.439451	0.410112	0.294632	0.00124844	0.00062422	0.268414	0.379006	0.00480769	0.322115	0	0.0144231	0.0160256	0.263622	1100	1026.56	737.5	3.125	1.5625	671.875	1353.22	17.1656	1150.09	0	51.4967	57.2185	941.245	2.55191	1.76994	3.81741	0.147567	0.313748	0.556429	3.25635	0.35903	0.512906	0.0886923	0.0533662	0.0107684
071922 Immunopheno Motif ck #03 NMVB2 mesothelioma_Scan2_Core[5,3,C]_[14283,48341]	4019	Pleural	epithelial or epithelioid	2207	2757	0.59855	3766.73	0.103736	0.0892274	0.0841494	0.0243018	0.0199492	0.0413493	0.687812	0.017671	0.00906208	0	0.137744	0.000453104	0.147259	446.875	384.375	362.5	104.688	85.9375	178.125	4328.46	111.206	57.0285	0	866.834	2.85143	926.714	1.58406	1.12239	3.30705	0.211487	0.628851	0.246109	1.98011	0.710738	0.68629	0.0436561	0.384821	0.00277707
071922 Immunopheno Motif ck #03 NMVB2 mesothelioma_Scan2_Core[5,3,D]_[15236,48460]	4019	Pleural	epithelial or epithelioid	1467	1932	0.507157	2117.14	0.0636646	0.0263975	0.239648	0.01294	0.00828157	0.0181159	0.718473	0.0518064	0.00408998	0	0.0538514	0.00477164	0.167007	192.188	79.6875	723.438	39.0625	25	54.6875	2999.29	216.267	17.0737	0	224.804	19.9194	697.178	1.46612	0.918885	4.34598	0.145675	0.648991	0.224064	2.91531	0.801476	0.273644	0.0706592	0.177864	0.00471575
071922 Immunopheno Motif ck #03 NMVB2 mesothelioma_Scan2_Core[6,3,B]_[17388,48745]	4019	Pleural	epithelial or epithelioid	2265	2238	0.347903	1683.14	0.0697051	0.00893655	0.104558	0.00625559	0.00893655	0.0187668	0.690066	0.0812362	0.00309051	0	0.0591611	0	0.166446	243.75	31.25	365.625	21.875	31.25	65.625	3338.51	393.018	14.9518	0	286.219	0	805.259	1.57377	0.593952	3.78491	0.103	0.594646	0.183513	1.6829	0.895993	0.167467	0.0509726	0.146557	0.00192141
071922 Immunopheno Motif ck #03 NMVB2 mesothelioma_Scan2_Core[6,3,C]_[18087,48904]	4020	Peritoneal	biphasic	941	1171	0.755579	2356.82	0.184458	0.308284	0.347566	0.0956447	0.136635	0.0802733	0.568544	0.0701382	0.112646	0.0021254	0.180659	0.00850159	0.0573858	337.5	564.062	635.938	175	250	146.875	1773.42	218.777	351.369	6.6296	563.516	26.5184	178.999	1.82996	1.84611	4.28541	0.644377	2.45826	0.545425	2.1395	0.970019	1.59779	0.0728799	1.38966	0.00651116
071922 Immunopheno Motif ck #03 NMVB2 mesothelioma_Scan2_Core[6,3,D]_[19167,48967]	4020	Peritoneal	biphasic	1251	1471	0.856914	3590.97	0.259687	0.0938137	0.335826	0.0462271	0.0414684	0.0312712	0.549161	0.0279776	0.0471623	0	0.32534	0.0119904	0.0383693	596.875	215.625	771.875	106.25	95.3125	71.875	2301.3	117.243	197.638	0	1363.36	50.2468	160.79	2.34232	1.21213	4.22578	0.37269	1.20353	0.519967	2.30677	0.680635	1.46655	0.058538	2.39387	0.00775859
071922 Immunopheno Motif ck #03 NMVB2 mesothelioma_Scan2_Core[6,3,E]_[19993,49444]	4020	Peritoneal	biphasic	1390	899	0.958273	4589.41	0.123471	0.166852	0.3604	0.0667408	0.0333704	0.00333704	0.499281	0.0654676	0.0251799	0	0.378417	0.0028777	0.028777	173.438	234.375	506.25	93.75	46.875	4.6875	2391.18	313.541	120.593	0	1812.33	13.782	137.82	1.69843	1.59587	4.13212	0.494336	1.56846	0.473558	2.14561	0.747187	0.929432	0.0337698	2.12946	0.00367554
071922 Immunopheno Motif ck #03 NMVB2 mesothelioma_Scan2_Core[4,4,B]_[10198,48831]	4021	Pleural	epithelial or epithelioid	4166	4992	0.000720115	6.94783	0.275441	0.86859	0.139423	0.0320513	0.0068109	0.000801282	0.100096	0.0446471	0.405185	0.339174	0.0403265	0.00816131	0.06241	2148.44	6775	1087.5	250	53.125	6.25	965.748	430.765	3909.31	3272.43	389.078	78.7421	602.145	2.31335	3.56119	5.11381	0.346597	1.41795	0.428573	0.0759424	0.779259	3.03055	0.914537	0.340031	0.00693783
071922 Immunopheno Motif ck #03 NMVB2 mesothelioma_Scan2_Core[4,4,C]_[11119,49054]	4021	Pleural	epithelial or epithelioid	2449	2800	0.210698	1260.46	0.155714	0.493214	0.3625	0.0503571	0.00714286	0.00321429	0.202123	0.0547162	0.306247	0.00244998	0.301756	0.00244998	0.130257	681.25	2157.81	1585.94	220.312	31.25	14.0625	1209.16	327.328	1832.06	14.6565	1805.19	14.6565	779.236	1.77878	2.34764	4.70823	0.313797	1.35766	0.269973	1.20717	0.501782	2.50867	0.0481637	1.39211	0.00576235
071922 Immunopheno Motif ck #03 NMVB2 mesothelioma_Scan2_Core[5,4,A]_[12376,49080]	4021	Pleural	epithelial or epithelioid	2369	3346	0.469818	3154.1	0.201136	0.43694	0.295577	0.0295876	0.0041841	0.000896593	0.434783	0.0278599	0.0823132	0.00126636	0.289574	0.00253271	0.161672	1051.56	2284.38	1545.31	154.688	21.875	4.6875	2918.89	187.036	552.606	8.50163	1944.04	17.0033	1085.37	1.90934	2.16828	4.36315	0.208404	0.782502	0.325264	1.84448	0.484109	1.18464	0.0453972	0.957166	0.00543689
071922 Immunopheno Motif ck #03 NMVB2 mesothelioma_Scan2_Core[5,4,B]_[13258,49199]	4020	Peritoneal	biphasic	1840	2515	0.127174	667.542	0.0898608	0.64175	0.175348	0.211531	0.00516899	0.00914513	0.152717	0.361413	0.120652	0	0.206522	0.0244565	0.134239	353.125	2521.88	689.062	831.25	20.3125	35.9375	801.621	1897.07	633.309	0	1084.04	128.373	704.628	1.62283	2.52131	3.60804	1.36387	0.745309	0.346012	0.655334	1.64055	1.68875	0.0356462	0.924382	0.00826793
071922 Immunopheno Motif ck #03 NMVB2 mesothelioma_Scan2_Core[5,4,C]_[14188,49270]	4020	Peritoneal	biphasic	1825	2487	0.24274	1283.73	0.0241255	0.445517	0.242059	0.0848412	0.0116606	0.000804182	0.379178	0.126575	0.0558904	0	0.272329	0.0131507	0.152877	93.75	1731.25	940.625	329.688	45.3125	3.125	2005.29	669.395	295.577	0	1440.21	69.5475	808.49	1.23673	2.11685	3.8244	0.510705	1.25318	0.268571	0.637081	0.71465	1.06611	0.0266044	1.00531	0.0034674
071922 Immunopheno Motif ck #03 NMVB2 mesothelioma_Scan2_Core[5,4,D]_[15117,49414]	4020	Peritoneal	biphasic	1578	2080	0.156527	693.041	0.111538	0.493269	0.271635	0.124038	0.01875	0.0115385	0.45057	0.19455	0.0164766	0	0.147655	0.0158428	0.174905	362.5	1603.12	882.812	403.125	60.9375	37.5	1994.95	861.391	72.9517	0	653.759	70.1458	774.41	1.56418	2.26406	3.68861	0.996348	0.718223	0.391646	0.692363	0.904392	0.506221	0.0321882	0.430986	0.0051147
071922 Immunopheno Motif ck #03 NMVB2 mesothelioma_Scan2_Core[6,4,B]_[17260,49730]	4023	Peritoneal	epithelial or epithelioid	1092	1400	0.349817	1063.86	0.261429	0.657143	0.445714	0.0621429	0.00357143	0.00928571	0.260989	0.010989	0.0412088	0	0.419414	0.0750916	0.192308	571.875	1437.5	975	135.938	7.8125	20.3125	793.718	33.4197	125.324	0	1275.52	228.368	584.845	1.90597	3.41203	5.85402	0.692965	1.40308	0.686099	1.85704	0.565312	0.930129	0.0778672	1.88715	0.0129982
071922 Immunopheno Motif ck #03 NMVB2 mesothelioma_Scan2_Core[6,4,C]_[18182,49825]	4023	Peritoneal	epithelial or epithelioid	1903	2069	0.648975	2999.47	0.155631	0.681489	0.418076	0.136298	0.0763654	0.0169164	0.475039	0.130846	0.0105097	0	0.252759	0.00735681	0.123489	503.125	2203.12	1351.56	440.625	246.875	54.6875	2195.56	604.752	48.5744	0	1168.22	34.0021	570.75	1.57719	2.74474	4.61385	0.864255	1.27485	0.43871	2.4104	1.02914	0.273522	0.0544067	0.902603	0.00654335
071922 Immunopheno Motif ck #03 NMVB2 mesothelioma_Scan2_Core[6,4,D]_[18976,50016]	4023	Peritoneal	epithelial or epithelioid	1711	1849	0.701344	3371.55	0.126555	0.716604	0.40292	0.0540833	0.146025	0.0340725	0.516072	0.0216248	0.00350672	0	0.378726	0.00350672	0.0765634	365.625	2070.31	1164.06	156.25	421.875	98.4375	2480.9	103.956	16.8578	0	1820.64	16.8578	368.061	1.47589	2.63821	4.3629	0.423111	1.25645	0.41639	2.69225	0.996494	0.213845	0.0484144	1.86874	0.00696318
071922 Immunopheno Motif ck #03 NMVB2 mesothelioma_Scan2_Core[6,4,E]_[20056,50207]	4024	Pleural	Not specified	1851	1958	0.814155	5008.89	0.430541	0.011236	0.0255363	0	0.0398366	0.061287	0.670989	0.00432199	0.00162075	0	0.19557	0	0.127499	1317.19	34.375	78.125	0	121.875	187.5	4128.1	26.59	9.97125	0	1203.2	0	784.405	2.42547	0.48941	1.6406	0.047811	0.401616	0.183049	2.52708	0.402084	0.0783187	0.0427061	0.847306	0.00303782
071922 Immunopheno Motif ck #03 NMVB2 mesothelioma_Scan2_Core[7,1,B]_[10049,50073]	4024	Pleural	Not specified	1897	1910	0.620453	3528.06	0.346597	0.342932	0.187435	0.00732984	0.00052356	0.0026178	0.499736	0.0231945	0.0311017	0.000527148	0.199262	0.000527148	0.245651	1838.89	1819.44	994.444	38.8889	2.77778	13.8889	2841.63	131.89	176.853	2.9975	1133.06	2.9975	1396.84	2.30698	1.6826	3.94694	0.125039	0.453073	0.329119	2.09367	0.464031	0.71063	0.0411676	0.625304	0.00343964
071922 Immunopheno Motif ck #03 NMVB2 mesothelioma_Scan2_Core[7,1,C]_[11002,50168]	4024	Pleural	Not specified	1708	1761	0.678571	3699.26	0.477002	0.0880182	0.141965	0.00511073	0.00567859	0.00227144	0.606557	0.0152225	0.0111241	0	0.175059	0	0.192037	2333.33	430.556	694.444	25	27.7778	11.1111	3306.68	82.9861	60.6437	0	954.34	0	1046.9	2.75659	1.01019	3.10515	0.0829438	0.368401	0.215858	2.51435	0.449513	0.558373	0.0507605	0.682766	0.0042096
071922 Immunopheno Motif ck #03 NMVB2 mesothelioma_Scan2_Core[8,1,A]_[12267,50249]	4025	Pleural	epithelial or epithelioid	1780	1848	0.494382	2599.7	0.140693	0.71645	0.255411	0.00649351	0.0113636	0.0676407	0.569101	0.0247191	0.179213	0.0191011	0.0623596	0.00337079	0.142135	722.222	3677.78	1311.11	33.3333	58.3333	347.222	2992.61	129.985	942.392	100.443	327.917	17.7252	747.414	1.7947	2.93264	4.4424	0.337069	0.905725	0.398323	3.38479	0.604478	1.46736	0.156788	0.228231	0.0124854
071922 Immunopheno Motif ck #03 NMVB2 mesothelioma_Scan2_Core[8,1,B]_[13149,50368]	4025	Pleural	epithelial or epithelioid	1797	1866	0.703951	3799.44	0.0857449	0.632905	0.237406	0.00321543	0.00321543	0.00160772	0.739566	0.0111297	0.015025	0	0.0784641	0.00500835	0.150807	444.444	3280.56	1230.56	16.6667	16.6667	8.33333	3991.66	60.0702	81.0947	0	423.495	27.0316	813.951	1.60818	2.45587	4.35069	0.328872	0.790451	0.398078	4.26304	0.625284	0.427339	0.0970445	0.309711	0.0125459
071922 Immunopheno Motif ck #03 NMVB2 mesothelioma_Scan2_Core[8,1,C]_[13983,50488]	4025	Pleural	epithelial or epithelioid	1577	1699	0.476221	2570.49	0.123602	0.616833	0.300177	0.0470865	0.00117716	0.000588582	0.501585	0.0418516	0.161699	0.0139505	0.0500951	0.00190235	0.228916	583.333	2911.11	1416.67	222.222	5.55556	2.77778	2707.4	225.902	872.802	75.3005	270.397	10.2683	1235.61	1.59991	2.56123	4.73897	0.686467	0.851924	0.46635	3.29672	0.635751	1.33624	0.133063	0.244604	0.0144667
071922 Immunopheno Motif ck #03 NMVB2 mesothelioma_Scan2_Core[8,1,D]_[14865,50654]	4026	Pleural	epithelial or epithelioid	1278	1434	0.409233	1479.2	0.130404	0.451185	0.34728	0.161785	0.0320781	0.00209205	0.522692	0.0633803	0.000782473	0	0.234742	0.00469484	0.173709	519.444	1797.22	1383.33	644.444	127.778	8.33333	1889.3	229.092	2.8283	0	848.489	16.9698	627.882	1.63616	2.43178	4.10745	1.44736	0.940736	0.32052	2.19515	0.544524	0.207773	0.0500039	1.1961	0.00446166
071922 Immunopheno Motif ck #03 NMVB2 mesothelioma_Scan2_Core[9,1,B]_[17134,50930]	4026	Pleural	epithelial or epithelioid	2044	2092	0.559687	3182.18	0.163958	0.281071	0.381931	0.0478011	0.0382409	0.0635755	0.797945	0.0122309	0.000978474	0	0.104207	0.00293542	0.0817025	952.778	1633.33	2219.44	277.778	222.222	369.444	4536.83	69.5406	5.56325	0	592.486	16.6897	464.531	2.00062	2.11743	3.89915	0.591322	0.700796	0.372576	2.52362	0.318441	0.103981	0.0506942	0.421631	0.00272994
071922 Immunopheno Motif ck #03 NMVB2 mesothelioma_Scan2_Core[9,1,C]_[18039,51025]	4026	Pleural	epithelial or epithelioid	1571	1626	0.504137	2261.98	0.115621	0.239852	0.356704	0.0418204	0.0455105	0.115621	0.55506	0.0190961	0.00318269	0	0.24443	0.00572884	0.172502	522.222	1083.33	1611.11	188.889	205.556	522.222	2490.46	85.6809	14.2801	0	1096.72	25.7043	773.984	1.6477	1.95321	3.9566	0.545357	0.821988	0.298712	1.96797	0.502899	0.0838084	0.0401133	0.92371	0.00319924
071922 Immunopheno Motif ck #03 NMVB2 mesothelioma_Scan2_Core[9,1,D]_[18921,51168]	4027	Pleural	epithelial or epithelioid	2434	2676	0.299507	2142.48	0.0336323	0.114723	0.134155	0.0325112	0.0100897	0.0381166	0.366886	0.1553	0.0188989	0.00862777	0.0291701	0.00205423	0.419063	250	852.778	997.222	241.667	75	283.333	2624.46	1110.92	135.191	61.7175	208.664	14.6946	2997.71	0.794895	1.07603	2.92748	0.238176	1.07766	0.272778	1.39376	1.47981	0.225319	0.0507153	0.100512	0.00213969
071922 Immunopheno Motif ck #03 NMVB2 mesothelioma_Scan2_Core[9,1,E]_[19755,51382]	4027	Pleural	epithelial or epithelioid	1831	1936	0.532496	3038.13	0.0485537	0.177169	0.283058	0.0191116	0.0831612	0.0501033	0.572911	0.0895685	0.0169306	0.0032769	0.0393228	0	0.27799	261.111	952.778	1522.22	102.778	447.222	269.444	3268.72	511.03	96.597	18.6962	224.354	0	1586.06	0.995723	1.20535	3.83368	0.246436	0.934245	0.354504	2.4419	1.38672	0.208073	0.036923	0.129242	0.00255489
071922 Immunopheno Motif ck #03 NMVB2 mesothelioma_Scan2_Core[7,2,B]_[9954,50883]	4027	Pleural	epithelial or epithelioid	2068	2151	0.530948	3466.6	0.0288238	0.0776383	0.312413	0.004649	0.0106927	0.009298	0.504836	0.113153	0.0473888	0.00241779	0.0111219	0.000483559	0.3206	172.222	463.889	1866.67	27.7778	63.8889	55.5556	3296.11	738.784	309.405	15.786	72.6155	3.1572	2093.22	1.10538	1.08263	3.82664	0.136028	1.11031	0.272497	2.0541	1.49631	0.668519	0.0291528	0.0402099	0.00242505
071922 Immunopheno Motif ck #03 NMVB2 mesothelioma_Scan2_Core[7,2,C]_[10836,50955]	4028	Peritoneal	Not specified	1010	1203	0.347525	1088.34	0.0606816	0.670823	0.429759	0.000831255	0.00249377	0.00914381	0.162376	0.291089	0.206931	0.000990099	0.0128713	0.0019802	0.323762	202.778	2241.67	1436.11	2.77778	8.33333	30.5556	508.511	911.598	648.041	3.10067	40.3088	6.20135	1013.92	1.46899	2.42176	6.56027	0.186895	1.21202	0.478448	1.37331	1.96959	1.47447	0.0186485	0.0818178	0.00310495
071922 Immunopheno Motif ck #03 NMVB2 mesothelioma_Scan2_Core[8,2,A]_[12100,51084]	4028	Peritoneal	Not specified	1039	1213	0.382098	1201.79	0.0568838	0.577906	0.398186	0.0016488	0	0.00824402	0.247353	0.197305	0.258903	0	0.0202117	0.000962464	0.275265	191.667	1947.22	1341.67	5.55556	0	27.7778	777.982	620.569	814.308	0	63.5705	3.02717	865.77	1.40428	2.38946	5.71066	0.178072	1.05126	0.451771	1.38725	1.75791	1.07395	0.0151886	0.116731	0.00258903
071922 Immunopheno Motif ck #03 NMVB2 mesothelioma_Scan2_Core[8,2,B]_[12982,51203]	4028	Peritoneal	Not specified	1181	1306	0.38442	1355.44	0.0849923	0.446401	0.513783	0.00382848	0.000765697	0.00995406	0.348857	0.0575783	0.315834	0.00169348	0.0939881	0	0.182049	308.333	1619.44	1863.89	13.8889	2.77778	36.1111	1230.05	203.018	1113.61	5.97111	331.397	0	641.894	1.58031	2.55721	5.89773	0.202062	1.12951	0.57656	1.3916	1.16133	1.52904	0.03058	0.446291	0.00354361
071922 Immunopheno Motif ck #03 NMVB2 mesothelioma_Scan2_Core[8,2,C]_[13840,51346]	4029	Pleural	epithelial or epithelioid	2233	2525	0.548589	3647.27	0.010297	0.199208	0.343762	0.00475248	0.00118812	0.00356436	0.528437	0.0680699	0.00895656	0	0.121361	0.00223914	0.270936	72.2222	1397.22	2411.11	33.3333	8.33333	25	3513.29	452.56	59.5473	0	806.866	14.8868	1801.31	0.735943	1.48429	3.45169	0.0908281	1.0669	0.241307	2.2448	1.23055	0.336934	0.033644	0.463116	0.00433542
071922 Immunopheno Motif ck #03 NMVB2 mesothelioma_Scan2_Core[8,2,D]_[14722,51441]	4029	Pleural	epithelial or epithelioid	2035	2304	0.635872	3780.31	0.00520833	0.262153	0.268229	0.00737847	0.0112847	0.00607639	0.627027	0.107617	0.0103194	0	0.0727273	0.0044226	0.177887	33.3333	1677.78	1716.67	47.2222	72.2222	38.8889	3727.72	639.789	61.3496	0	432.369	26.2927	1057.55	0.82684	1.62428	3.66928	0.115007	0.811943	0.273754	2.60736	0.832642	0.286676	0.0462221	0.259859	0.00575577
071922 Immunopheno Motif ck #03 NMVB2 mesothelioma_Scan2_Core[9,2,B]_[16895,51788]	4029	Pleural	epithelial or epithelioid	2064	2191	0.531977	3160.5	0.0182565	0.331812	0.27476	0.0118667	0.00775901	0.0214514	0.620155	0.00920543	0.00436047	0	0.0557171	0.00242248	0.30814	111.111	2019.44	1672.22	72.2222	47.2222	130.556	3684.37	54.6899	25.9057	0	331.018	14.3921	1830.67	0.930332	1.58774	3.40582	0.133521	0.627037	0.282904	2.42008	0.617422	0.157721	0.042095	0.214741	0.00478052
071922 Immunopheno Motif ck #03 NMVB2 mesothelioma_Scan2_Core[9,2,C]_[17825,51859]	4030	Pleural	sarcomatoid	2822	3035	0.00106308	8.93275	0.0319605	0.000658979	0.174959	0.0121911	0.015486	0.0151565	0.0155918	0.202693	0.0340184	0.000354359	0.00354359	0	0.743799	269.444	5.55556	1475	102.778	130.556	127.778	131.014	1703.18	285.848	2.97758	29.7758	0	6249.95	0.742436	0.399838	2.39303	0.124604	1.11947	0.228535	0.127182	1.23226	0.349332	0.00505386	0.0366981	0.0019596
071922 Immunopheno Motif ck #03 NMVB2 mesothelioma_Scan2_Core[9,2,D]_[18706,52026]	4030	Pleural	sarcomatoid	3025	3156	0.00264463	23.2695	0.037706	0.0329531	0.258872	0.00095057	0.0228137	0.0136248	0.100165	0.0922314	0.00495868	0	0.00132231	0.000661157	0.800661	330.556	288.889	2269.44	8.33333	200	119.444	881.33	811.522	43.6302	0	11.6347	5.81736	7044.83	0.731292	0.860642	3.22951	0.120206	1.06823	0.301307	0.320212	1.45966	0.171881	0.00468694	0.0181402	0.00128628
071922 Immunopheno Motif ck #03 NMVB2 mesothelioma_Scan2_Core[9,2,E]_[19612,52240]	4030	Pleural	sarcomatoid	2974	3240	0	0	0.0398148	0.0104938	0.34321	0.00246914	0.0151235	0.0191358	0.0437122	0.0685945	0.0161399	0	0.00100874	0	0.870545	358.333	94.4444	3088.89	22.2222	136.111	172.222	376.637	591.031	139.066	0	8.69163	0	7500.88	0.757872	0.618897	3.14541	0.106112	1.02896	0.266501	0.260535	1.37365	0.103578	0.00244956	0.0142132	0.000763954
